# Supplementary material for: The rate and molecular spectrum of mutation are selectively maintained in yeast
Source: Nat Commun. 2021 Jun 30;12:4044. doi: 10.1038/s41467-021-24364-6 (PMC8245649; doi:10.1038/s41467-021-24364-6)
Supplement: Supplementary file 5 — Supplementary Data 1 [file 41467_2021_24364_MOESM5_ESM.xlsx]

## Sheet: first-round MA
List of mutations identified in the first round of MA in MSH2-lacking strains
Sample	Genomic position (chr:position)	Reference genotype	Mutant genotype
MA11	ref|NC_001133|:23239	CTT	C
MA11	ref|NC_001133|:31122	CAT	C
MA11	ref|NC_001133|:35113	GAA	G
MA11	ref|NC_001133|:45359	A	AG
MA11	ref|NC_001133|:71116	GA	G
MA11	ref|NC_001133|:100007	AT	A
MA11	ref|NC_001133|:101450	TA	T
MA11	ref|NC_001133|:128193	GA	G
MA11	ref|NC_001133|:143575	GA	G
MA11	ref|NC_001133|:154847	GT	G
MA11	ref|NC_001133|:176580	CT	C
MA11	ref|NC_001133|:179225	CA	C
MA11	ref|NC_001133|:198906	GA	G
MA11	ref|NC_001133|:209457	T	C
MA11	ref|NC_001133|:209458	TTTGATAAC	T
MA11	ref|NC_001134|:12544	C	T
MA11	ref|NC_001134|:24535	G	A
MA11	ref|NC_001134|:38968	GT	G
MA11	ref|NC_001134|:45241	GA	G
MA11	ref|NC_001134|:69628	C	CA
MA11	ref|NC_001134|:69921	G	A
MA11	ref|NC_001134|:71825	CT	C
MA11	ref|NC_001134|:88125	CTT	C
MA11	ref|NC_001134|:96034	GA	G
MA11	ref|NC_001134|:96287	GA	G
MA11	ref|NC_001134|:101117	C	T
MA11	ref|NC_001134|:122381	CAA	C
MA11	ref|NC_001134|:126565	CTT	C
MA11	ref|NC_001134|:137659	TAAA	T
MA11	ref|NC_001134|:143864	GA	G
MA11	ref|NC_001134|:148405	G	A
MA11	ref|NC_001134|:165010	CT	C
MA11	ref|NC_001134|:167978	CAAAA	C
MA11	ref|NC_001134|:191755	CT	C
MA11	ref|NC_001134|:192232	CTTT	C
MA11	ref|NC_001134|:193715	GA	G
MA11	ref|NC_001134|:207021	GT	G
MA11	ref|NC_001134|:212519	TA	T
MA11	ref|NC_001134|:218237	TA	T
MA11	ref|NC_001134|:236876	A	G
MA11	ref|NC_001134|:249655	CT	C
MA11	ref|NC_001134|:251593	CTT	C
MA11	ref|NC_001134|:254459	CT	C
MA11	ref|NC_001134|:270660	GAA	G
MA11	ref|NC_001134|:274224	CT	C
MA11	ref|NC_001134|:274312	A	AAT
MA11	ref|NC_001134|:280999	C	CT
MA11	ref|NC_001134|:281139	GA	G
MA11	ref|NC_001134|:307654	AT	A
MA11	ref|NC_001134|:318167	CA	C
MA11	ref|NC_001134|:334975	G	T
MA11	ref|NC_001134|:342440	GA	G
MA11	ref|NC_001134|:351230	CA	C
MA11	ref|NC_001134|:369788	CT	C
MA11	ref|NC_001134|:383052	TAA	T
MA11	ref|NC_001134|:386207	CAAAA	C
MA11	ref|NC_001134|:415764	CT	C
MA11	ref|NC_001134|:424938	GT	G
MA11	ref|NC_001134|:426983	TA	T
MA11	ref|NC_001134|:452274	GA	G
MA11	ref|NC_001134|:452293	A	T
MA11	ref|NC_001134|:462749	CT	C
MA11	ref|NC_001134|:477508	AT	A
MA11	ref|NC_001134|:479272	CAA	C
MA11	ref|NC_001134|:492950	GAA	G
MA11	ref|NC_001134|:553512	GA	G
MA11	ref|NC_001134|:563012	AT	A
MA11	ref|NC_001134|:571328	CAAA	C
MA11	ref|NC_001134|:576030	T	TA
MA11	ref|NC_001134|:581558	AT	A
MA11	ref|NC_001134|:586331	TA	T
MA11	ref|NC_001134|:589544	AT	A
MA11	ref|NC_001134|:603601	CT	C
MA11	ref|NC_001134|:628899	A	ATATATATATATATATTTATATAGTC
MA11	ref|NC_001134|:632279	T	C
MA11	ref|NC_001134|:646111	C	CATATATAT
MA11	ref|NC_001134|:647590	AT	A
MA11	ref|NC_001134|:650688	G	A
MA11	ref|NC_001134|:653039	CA	C
MA11	ref|NC_001134|:662564	TA	T
MA11	ref|NC_001134|:684840	ATT	A
MA11	ref|NC_001134|:694777	TA	T
MA11	ref|NC_001134|:696393	G	GA
MA11	ref|NC_001134|:698075	GAAAA	G
MA11	ref|NC_001134|:721265	GA	G
MA11	ref|NC_001134|:744718	GT	G
MA11	ref|NC_001134|:757162	A	AAT
MA11	ref|NC_001134|:770518	GA	G
MA11	ref|NC_001134|:784713	CTT	C
MA11	ref|NC_001134|:796621	T	TA
MA11	ref|NC_001135|:18612	CT	C
MA11	ref|NC_001135|:44541	GAAAAAA	G
MA11	ref|NC_001135|:54924	CA	C
MA11	ref|NC_001135|:57055	TA	T
MA11	ref|NC_001135|:57071	CA	C
MA11	ref|NC_001135|:83109	TA	T
MA11	ref|NC_001135|:101876	CTTTTT	C
MA11	ref|NC_001135|:107899	GA	G
MA11	ref|NC_001135|:118841	TA	T
MA11	ref|NC_001135|:123693	C	T
MA11	ref|NC_001135|:127804	CT	C
MA11	ref|NC_001135|:142665	GA	G
MA11	ref|NC_001135|:148278	CT	C
MA11	ref|NC_001135|:158486	AT	A
MA11	ref|NC_001135|:163501	GT	G
MA11	ref|NC_001135|:205674	CT	C
MA11	ref|NC_001135|:209788	CA	C
MA11	ref|NC_001135|:211722	GAAA	G
MA11	ref|NC_001135|:220216	AT	A
MA11	ref|NC_001135|:227483	CT	C
MA11	ref|NC_001135|:229272	CA	C
MA11	ref|NC_001135|:236778	GT	G
MA11	ref|NC_001135|:250192	GA	G
MA11	ref|NC_001135|:263350	TA	T
MA11	ref|NC_001135|:279451	CT	C
MA11	ref|NC_001135|:291227	CA	C
MA11	ref|NC_001135|:292873	G	A
MA11	ref|NC_001135|:304284	TAA	T
MA11	ref|NC_001136|:43856	CTT	C
MA11	ref|NC_001136|:43887	GA	G
MA11	ref|NC_001136|:49338	G	GT
MA11	ref|NC_001136|:50590	AT	A
MA11	ref|NC_001136|:57073	GAA	G
MA11	ref|NC_001136|:90209	G	T
MA11	ref|NC_001136|:95791	GT	G
MA11	ref|NC_001136|:101105	AT	A
MA11	ref|NC_001136|:106388	A	G
MA11	ref|NC_001136|:106907	AT	A
MA11	ref|NC_001136|:123792	TA	T
MA11	ref|NC_001136|:135456	CTT	C
MA11	ref|NC_001136|:137979	AT	A
MA11	ref|NC_001136|:138632	C	G
MA11	ref|NC_001136|:194466	GT	G
MA11	ref|NC_001136|:210686	AT	A
MA11	ref|NC_001136|:211214	GA	G
MA11	ref|NC_001136|:240138	C	CAT
MA11	ref|NC_001136|:243336	T	C
MA11	ref|NC_001136|:270194	CA	C
MA11	ref|NC_001136|:283285	GA	G
MA11	ref|NC_001136|:300038	GAA	G
MA11	ref|NC_001136|:302323	GA	G
MA11	ref|NC_001136|:303010	AT	A
MA11	ref|NC_001136|:307247	A	G
MA11	ref|NC_001136|:321870	CTT	C
MA11	ref|NC_001136|:344227	CTT	C
MA11	ref|NC_001136|:364962	TA	T
MA11	ref|NC_001136|:404477	GA	G
MA11	ref|NC_001136|:408171	CAA	C
MA11	ref|NC_001136|:410887	ATT	A
MA11	ref|NC_001136|:420860	C	CT
MA11	ref|NC_001136|:423469	TA	T
MA11	ref|NC_001136|:436198	CTTT	C
MA11	ref|NC_001136|:471707	ATT	A
MA11	ref|NC_001136|:482472	GAAA	G
MA11	ref|NC_001136|:482933	A	C
MA11	ref|NC_001136|:485654	CA	C
MA11	ref|NC_001136|:489441	AATAT	A
MA11	ref|NC_001136|:494545	TA	T
MA11	ref|NC_001136|:506937	TAA	T
MA11	ref|NC_001136|:538326	T	C
MA11	ref|NC_001136|:538332	A	G
MA11	ref|NC_001136|:538337	T	C
MA11	ref|NC_001136|:538341	C	G
MA11	ref|NC_001136|:538343	A	G
MA11	ref|NC_001136|:542558	CA	C
MA11	ref|NC_001136|:551819	CAAA	C
MA11	ref|NC_001136|:561048	CAA	C
MA11	ref|NC_001136|:578452	GT	G
MA11	ref|NC_001136|:591697	TA	T
MA11	ref|NC_001136|:618236	G	A
MA11	ref|NC_001136|:630672	CA	C
MA11	ref|NC_001136|:645102	GA	G
MA11	ref|NC_001136|:688005	GA	G
MA11	ref|NC_001136|:758956	C	T
MA11	ref|NC_001136|:791925	CAA	C
MA11	ref|NC_001136|:818116	TC	T
MA11	ref|NC_001136|:827980	C	T
MA11	ref|NC_001136|:848797	C	T
MA11	ref|NC_001136|:865100	A	G
MA11	ref|NC_001136|:884572	CTTTTTT	C
MA11	ref|NC_001136|:887046	AT	A
MA11	ref|NC_001136|:892532	CA	C
MA11	ref|NC_001136|:903029	AT	A
MA11	ref|NC_001136|:909727	ATT	A
MA11	ref|NC_001136|:917515	TA	T
MA11	ref|NC_001136|:927319	CT	C
MA11	ref|NC_001136|:929153	TA	T
MA11	ref|NC_001136|:929171	GT	G
MA11	ref|NC_001136|:929184	AT	A
MA11	ref|NC_001136|:930964	CAT	C
MA11	ref|NC_001136|:946844	TA	T
MA11	ref|NC_001136|:955986	GAA	G
MA11	ref|NC_001136|:966520	TA	T
MA11	ref|NC_001136|:981212	A	G
MA11	ref|NC_001136|:1015989	GAA	G
MA11	ref|NC_001136|:1079010	ATTTT	A
MA11	ref|NC_001136|:1084521	GA	G
MA11	ref|NC_001136|:1108600	GAA	G
MA11	ref|NC_001136|:1126223	C	CTA
MA11	ref|NC_001136|:1130880	ATT	A
MA11	ref|NC_001136|:1144932	GA	G
MA11	ref|NC_001136|:1147231	CT	C
MA11	ref|NC_001136|:1156457	TA	T
MA11	ref|NC_001136|:1224545	AAT	A
MA11	ref|NC_001136|:1243064	T	A
MA11	ref|NC_001136|:1253963	C	CA
MA11	ref|NC_001136|:1256986	TA	T
MA11	ref|NC_001136|:1258963	A	G
MA11	ref|NC_001136|:1259119	C	T
MA11	ref|NC_001136|:1272102	CT	C
MA11	ref|NC_001136|:1298351	GA	G
MA11	ref|NC_001136|:1329078	A	ATCC
MA11	ref|NC_001136|:1330149	G	GT
MA11	ref|NC_001136|:1331661	C	T
MA11	ref|NC_001136|:1341641	TC	T
MA11	ref|NC_001136|:1361024	TA	T
MA11	ref|NC_001136|:1366917	AT	A
MA11	ref|NC_001136|:1397805	GA	G
MA11	ref|NC_001136|:1401215	TG	T
MA11	ref|NC_001136|:1414308	CT	C
MA11	ref|NC_001136|:1418469	C	CATAT
MA11	ref|NC_001136|:1442054	C	A
MA11	ref|NC_001136|:1451259	GT	G
MA11	ref|NC_001136|:1454350	G	A
MA11	ref|NC_001136|:1468506	CA	C
MA11	ref|NC_001136|:1474784	ATTTTT	A
MA11	ref|NC_001136|:1481431	AT	A
MA11	ref|NC_001136|:1485403	GA	G
MA11	ref|NC_001136|:1487384	C	CA
MA11	ref|NC_001136|:1487429	AT	A
MA11	ref|NC_001136|:1493577	A	G
MA11	ref|NC_001136|:1496116	CT	C
MA11	ref|NC_001136|:1498015	AT	A
MA11	ref|NC_001136|:1500668	CT	C
MA11	ref|NC_001136|:1501055	GA	G
MA11	ref|NC_001136|:1517680	GT	G
MA11	ref|NC_001137|:16072	AT	A
MA11	ref|NC_001137|:31460	CAT	C
MA11	ref|NC_001137|:33475	CTT	C
MA11	ref|NC_001137|:39894	TA	T
MA11	ref|NC_001137|:70395	TA	T
MA11	ref|NC_001137|:79593	C	T
MA11	ref|NC_001137|:120370	CT	C
MA11	ref|NC_001137|:122728	GAA	G
MA11	ref|NC_001137|:131558	TA	T
MA11	ref|NC_001137|:144374	G	A
MA11	ref|NC_001137|:212542	CA	C
MA11	ref|NC_001137|:241578	GA	G
MA11	ref|NC_001137|:244195	A	G
MA11	ref|NC_001137|:251561	GA	G
MA11	ref|NC_001137|:256303	G	GTATATA
MA11	ref|NC_001137|:268928	C	A
MA11	ref|NC_001137|:269159	G	GA
MA11	ref|NC_001137|:274491	C	A
MA11	ref|NC_001137|:279779	TA	T
MA11	ref|NC_001137|:289244	AT	A
MA11	ref|NC_001137|:291632	CTT	C
MA11	ref|NC_001137|:316709	AT	A
MA11	ref|NC_001137|:333749	T	C
MA11	ref|NC_001137|:370025	G	T
MA11	ref|NC_001137|:390254	CA	C
MA11	ref|NC_001137|:394141	GA	G
MA11	ref|NC_001137|:404488	CTTTT	C
MA11	ref|NC_001137|:409481	GA	G
MA11	ref|NC_001137|:436195	C	T
MA11	ref|NC_001137|:489494	A	G
MA11	ref|NC_001137|:503930	CA	C
MA11	ref|NC_001137|:520781	GAAA	G
MA11	ref|NC_001137|:522970	AT	A
MA11	ref|NC_001137|:545186	AGGGG	A
MA11	ref|NC_001137|:554881	T	C
MA11	ref|NC_001137|:555344	CA	C
MA11	ref|NC_001137|:562349	CA	C
MA11	ref|NC_001138|:11068	CTT	C
MA11	ref|NC_001138|:14286	CA	C
MA11	ref|NC_001138|:14813	T	C
MA11	ref|NC_001138|:16685	C	T
MA11	ref|NC_001138|:35972	T	C
MA11	ref|NC_001138|:54494	GT	G
MA11	ref|NC_001138|:57967	TA	T
MA11	ref|NC_001138|:65113	T	TA
MA11	ref|NC_001138|:86833	A	G
MA11	ref|NC_001138|:95460	AT	A
MA11	ref|NC_001138|:96050	C	T
MA11	ref|NC_001138|:97505	CA	C
MA11	ref|NC_001138|:104558	CA	C
MA11	ref|NC_001138|:104577	TAAAA	T
MA11	ref|NC_001138|:119284	GAA	G
MA11	ref|NC_001138|:137429	G	GA
MA11	ref|NC_001138|:160564	GCAA	G
MA11	ref|NC_001138|:164820	C	CT
MA11	ref|NC_001138|:176722	G	A
MA11	ref|NC_001138|:179013	C	A
MA11	ref|NC_001138|:255387	TA	T
MA11	ref|NC_001139|:20016	TA	T
MA11	ref|NC_001139|:29328	G	A
MA11	ref|NC_001139|:43266	CAAA	C
MA11	ref|NC_001139|:47398	GT	G
MA11	ref|NC_001139|:56250	A	AT
MA11	ref|NC_001139|:61961	AT	A
MA11	ref|NC_001139|:76709	GA	G
MA11	ref|NC_001139|:77930	AT	A
MA11	ref|NC_001139|:87407	CT	C
MA11	ref|NC_001139|:89490	GA	G
MA11	ref|NC_001139|:89899	AT	A
MA11	ref|NC_001139|:97553	CA	C
MA11	ref|NC_001139|:102487	T	TA
MA11	ref|NC_001139|:124375	GA	G
MA11	ref|NC_001139|:139250	GA	G
MA11	ref|NC_001139|:140293	TA	T
MA11	ref|NC_001139|:176438	G	T
MA11	ref|NC_001139|:181395	C	T
MA11	ref|NC_001139|:206341	GTT	G
MA11	ref|NC_001139|:206617	AT	A
MA11	ref|NC_001139|:213859	GT	G
MA11	ref|NC_001139|:248422	T	A
MA11	ref|NC_001139|:248427	T	C
MA11	ref|NC_001139|:248428	A	T
MA11	ref|NC_001139|:248431	C	T
MA11	ref|NC_001139|:273544	T	A
MA11	ref|NC_001139|:274400	ATT	A
MA11	ref|NC_001139|:274650	GA	G
MA11	ref|NC_001139|:311063	CT	C
MA11	ref|NC_001139|:321487	CAT	C
MA11	ref|NC_001139|:326735	AT	A
MA11	ref|NC_001139|:364146	A	AT
MA11	ref|NC_001139|:366778	TAA	T
MA11	ref|NC_001139|:397834	GAAA	G
MA11	ref|NC_001139|:431421	C	CTAT
MA11	ref|NC_001139|:443332	GA	G
MA11	ref|NC_001139|:502764	CT	C
MA11	ref|NC_001139|:526818	TA	T
MA11	ref|NC_001139|:527468	AT	A
MA11	ref|NC_001139|:561885	GT	G
MA11	ref|NC_001139|:561891	A	T
MA11	ref|NC_001139|:576672	GT	G
MA11	ref|NC_001139|:582530	TAA	T
MA11	ref|NC_001139|:589583	TA	T
MA11	ref|NC_001139|:599795	GA	G
MA11	ref|NC_001139|:601519	CT	C
MA11	ref|NC_001139|:609314	GA	G
MA11	ref|NC_001139|:616171	ATT	A
MA11	ref|NC_001139|:617452	TA	T
MA11	ref|NC_001139|:631364	T	C
MA11	ref|NC_001139|:644787	G	GTA
MA11	ref|NC_001139|:646945	GA	G
MA11	ref|NC_001139|:649555	GT	G
MA11	ref|NC_001139|:653228	C	CT
MA11	ref|NC_001139|:694409	TA	T
MA11	ref|NC_001139|:726535	CTT	C
MA11	ref|NC_001139|:733109	ATTTT	A
MA11	ref|NC_001139|:755334	CA	C
MA11	ref|NC_001139|:763540	G	T
MA11	ref|NC_001139|:772605	CA	C
MA11	ref|NC_001139|:777514	A	AT
MA11	ref|NC_001139|:784027	GT	G
MA11	ref|NC_001139|:784113	GT	G
MA11	ref|NC_001139|:797212	G	A
MA11	ref|NC_001139|:836852	G	GA
MA11	ref|NC_001139|:850800	GA	G
MA11	ref|NC_001139|:899782	TA	T
MA11	ref|NC_001139|:968722	ATT	A
MA11	ref|NC_001139|:974302	GA	G
MA11	ref|NC_001139|:985722	ATTT	A
MA11	ref|NC_001139|:987105	GT	G
MA11	ref|NC_001139|:988144	AT	A
MA11	ref|NC_001139|:1010897	C	CT
MA11	ref|NC_001139|:1010989	G	GA
MA11	ref|NC_001139|:1011080	GA	G
MA11	ref|NC_001139|:1024876	GA	G
MA11	ref|NC_001139|:1038760	C	CT
MA11	ref|NC_001139|:1050199	GA	G
MA11	ref|NC_001139|:1051813	AT	A
MA11	ref|NC_001139|:1057700	AT	A
MA11	ref|NC_001139|:1059663	GT	G
MA11	ref|NC_001139|:1063429	A	G
MA11	ref|NC_001139|:1073937	CA	C
MA11	ref|NC_001139|:1080730	CT	C
MA11	ref|NC_001140|:11865	CT	C
MA11	ref|NC_001140|:38647	CT	C
MA11	ref|NC_001140|:40246	G	T
MA11	ref|NC_001140|:48099	GAA	G
MA11	ref|NC_001140|:50980	CT	C
MA11	ref|NC_001140|:56206	GA	G
MA11	ref|NC_001140|:71906	CTTTT	C
MA11	ref|NC_001140|:85273	GA	G
MA11	ref|NC_001140|:94715	AT	A
MA11	ref|NC_001140|:94764	T	C
MA11	ref|NC_001140|:115390	ATT	A
MA11	ref|NC_001140|:120062	GTT	G
MA11	ref|NC_001140|:125832	GAA	G
MA11	ref|NC_001140|:126150	GTT	G
MA11	ref|NC_001140|:137425	T	C
MA11	ref|NC_001140|:142264	T	C
MA11	ref|NC_001140|:173119	GA	G
MA11	ref|NC_001140|:176965	T	TTA
MA11	ref|NC_001140|:190364	AT	A
MA11	ref|NC_001140|:197594	T	C
MA11	ref|NC_001140|:229199	GAAAA	G
MA11	ref|NC_001140|:237735	CT	C
MA11	ref|NC_001140|:240980	A	G
MA11	ref|NC_001140|:251955	GA	G
MA11	ref|NC_001140|:254027	AT	A
MA11	ref|NC_001140|:262100	CT	C
MA11	ref|NC_001140|:275579	TG	T
MA11	ref|NC_001140|:298814	CTT	C
MA11	ref|NC_001140|:342096	GA	G
MA11	ref|NC_001140|:360784	GA	G
MA11	ref|NC_001140|:361910	AT	A
MA11	ref|NC_001140|:365421	G	A
MA11	ref|NC_001140|:368026	CT	C
MA11	ref|NC_001140|:370543	AAT	A
MA11	ref|NC_001140|:373237	G	A
MA11	ref|NC_001140|:381424	GA	G
MA11	ref|NC_001140|:382367	TA	T
MA11	ref|NC_001140|:396945	GAAAA	G
MA11	ref|NC_001140|:451138	TA	T
MA11	ref|NC_001140|:461748	T	TTA
MA11	ref|NC_001140|:464932	A	AAT
MA11	ref|NC_001140|:472611	CT	C
MA11	ref|NC_001140|:473318	CA	C
MA11	ref|NC_001140|:488371	C	CA
MA11	ref|NC_001140|:512211	GAAAAAA	G
MA11	ref|NC_001140|:514802	CT	C
MA11	ref|NC_001140|:517407	GA	G
MA11	ref|NC_001140|:518737	TC	T
MA11	ref|NC_001141|:28539	T	TTA
MA11	ref|NC_001141|:37299	CT	C
MA11	ref|NC_001141|:37322	CT	C
MA11	ref|NC_001141|:51318	A	AT
MA11	ref|NC_001141|:69689	GTT	G
MA11	ref|NC_001141|:72806	T	C
MA11	ref|NC_001141|:100530	AT	A
MA11	ref|NC_001141|:125862	AT	A
MA11	ref|NC_001141|:133980	AT	A
MA11	ref|NC_001141|:137906	GA	G
MA11	ref|NC_001141|:151193	GAA	G
MA11	ref|NC_001141|:155945	GA	G
MA11	ref|NC_001141|:183251	CTTT	C
MA11	ref|NC_001141|:197676	CT	C
MA11	ref|NC_001141|:204781	TAA	T
MA11	ref|NC_001141|:232107	G	A
MA11	ref|NC_001141|:233030	T	C
MA11	ref|NC_001141|:249625	CT	C
MA11	ref|NC_001141|:280120	A	AT
MA11	ref|NC_001141|:310500	GT	G
MA11	ref|NC_001141|:331624	GT	G
MA11	ref|NC_001141|:355926	TA	T
MA11	ref|NC_001141|:363043	CTA	C
MA11	ref|NC_001141|:363071	CTT	C
MA11	ref|NC_001141|:370195	ATTT	A
MA11	ref|NC_001141|:379890	TA	T
MA11	ref|NC_001141|:380935	GA	G
MA11	ref|NC_001141|:384315	CA	C
MA11	ref|NC_001141|:398122	G	T
MA11	ref|NC_001141|:400028	A	G
MA11	ref|NC_001141|:427307	CT	C
MA11	ref|NC_001142|:28946	CT	C
MA11	ref|NC_001142|:33346	CTT	C
MA11	ref|NC_001142|:48908	CT	C
MA11	ref|NC_001142|:60682	GTT	G
MA11	ref|NC_001142|:70902	CT	C
MA11	ref|NC_001142|:75588	CT	C
MA11	ref|NC_001142|:99519	ATT	A
MA11	ref|NC_001142|:99586	TA	T
MA11	ref|NC_001142|:123779	GA	G
MA11	ref|NC_001142|:126805	CT	C
MA11	ref|NC_001142|:134031	CT	C
MA11	ref|NC_001142|:156028	C	T
MA11	ref|NC_001142|:159429	CAA	C
MA11	ref|NC_001142|:160963	CA	C
MA11	ref|NC_001142|:161835	TAA	T
MA11	ref|NC_001142|:173179	GTT	G
MA11	ref|NC_001142|:178042	CT	C
MA11	ref|NC_001142|:191501	C	T
MA11	ref|NC_001142|:241733	AT	A
MA11	ref|NC_001142|:263216	CT	C
MA11	ref|NC_001142|:268747	ATT	A
MA11	ref|NC_001142|:269905	TA	T
MA11	ref|NC_001142|:280770	CTT	C
MA11	ref|NC_001142|:283419	AT	A
MA11	ref|NC_001142|:289587	TAA	T
MA11	ref|NC_001142|:314950	AT	A
MA11	ref|NC_001142|:342348	ATTTTT	A
MA11	ref|NC_001142|:390996	GA	G
MA11	ref|NC_001142|:393823	GAAAAA	G
MA11	ref|NC_001142|:396952	CT	C
MA11	ref|NC_001142|:419705	GA	G
MA11	ref|NC_001142|:424906	CTTTTTTT	C
MA11	ref|NC_001142|:436489	A	AT
MA11	ref|NC_001142|:448852	C	CTA
MA11	ref|NC_001142|:460424	G	A
MA11	ref|NC_001142|:461704	G	GA
MA11	ref|NC_001142|:471047	GA	G
MA11	ref|NC_001142|:472080	AT	A
MA11	ref|NC_001142|:525702	GAAA	G
MA11	ref|NC_001142|:550151	CT	C
MA11	ref|NC_001142|:570599	GT	G
MA11	ref|NC_001142|:575252	GA	G
MA11	ref|NC_001142|:577187	GA	G
MA11	ref|NC_001142|:580248	CTTT	C
MA11	ref|NC_001142|:605098	A	G
MA11	ref|NC_001142|:608565	AT	A
MA11	ref|NC_001142|:620332	CA	C
MA11	ref|NC_001142|:620581	CTT	C
MA11	ref|NC_001142|:634519	AT	A
MA11	ref|NC_001142|:636995	CA	C
MA11	ref|NC_001142|:641890	TA	T
MA11	ref|NC_001142|:649212	A	G
MA11	ref|NC_001142|:697010	CT	C
MA11	ref|NC_001142|:699203	G	A
MA11	ref|NC_001142|:717235	TA	T
MA11	ref|NC_001143|:19388	C	CT
MA11	ref|NC_001143|:34147	A	AAT
MA11	ref|NC_001143|:53379	TA	T
MA11	ref|NC_001143|:80905	CT	C
MA11	ref|NC_001143|:87326	T	C
MA11	ref|NC_001143|:93419	CT	C
MA11	ref|NC_001143|:114774	C	CAT
MA11	ref|NC_001143|:137159	CT	C
MA11	ref|NC_001143|:146182	C	CT
MA11	ref|NC_001143|:146964	GA	G
MA11	ref|NC_001143|:171836	C	CA
MA11	ref|NC_001143|:179248	T	TTA
MA11	ref|NC_001143|:188678	CA	C
MA11	ref|NC_001143|:195596	C	T
MA11	ref|NC_001143|:208022	TA	T
MA11	ref|NC_001143|:212501	CT	C
MA11	ref|NC_001143|:217107	GA	G
MA11	ref|NC_001143|:223175	TAA	T
MA11	ref|NC_001143|:246028	ATT	A
MA11	ref|NC_001143|:255584	CT	C
MA11	ref|NC_001143|:257237	G	T
MA11	ref|NC_001143|:260979	GA	G
MA11	ref|NC_001143|:280162	GAA	G
MA11	ref|NC_001143|:280468	TA	T
MA11	ref|NC_001143|:280940	GAT	G
MA11	ref|NC_001143|:309693	GTT	G
MA11	ref|NC_001143|:322473	C	CA
MA11	ref|NC_001143|:335103	GAAAA	G
MA11	ref|NC_001143|:371457	GT	G
MA11	ref|NC_001143|:428783	GA	G
MA11	ref|NC_001143|:428955	GA	G
MA11	ref|NC_001143|:450308	TAA	T
MA11	ref|NC_001143|:461693	AT	A
MA11	ref|NC_001143|:465172	GTATA	GTA
MA11	ref|NC_001143|:505210	C	T
MA11	ref|NC_001143|:518072	CTT	C
MA11	ref|NC_001143|:518741	G	A
MA11	ref|NC_001143|:538108	C	A
MA11	ref|NC_001143|:570134	C	T
MA11	ref|NC_001143|:581078	GA	G
MA11	ref|NC_001143|:581891	CT	C
MA11	ref|NC_001143|:618946	GA	G
MA11	ref|NC_001143|:631098	TA	T
MA11	ref|NC_001143|:635448	AT	A
MA11	ref|NC_001143|:638422	ATT	A
MA11	ref|NC_001144|:14561	ATT	A
MA11	ref|NC_001144|:35378	CA	C
MA11	ref|NC_001144|:36723	GA	G
MA11	ref|NC_001144|:47417	G	T
MA11	ref|NC_001144|:48673	TA	T
MA11	ref|NC_001144|:52618	CTT	C
MA11	ref|NC_001144|:55587	A	G
MA11	ref|NC_001144|:60313	C	G
MA11	ref|NC_001144|:65534	A	AT
MA11	ref|NC_001144|:66619	CT	C
MA11	ref|NC_001144|:84519	CT	C
MA11	ref|NC_001144|:84759	CT	C
MA11	ref|NC_001144|:86724	TAAAAA	T
MA11	ref|NC_001144|:86842	AT	A
MA11	ref|NC_001144|:108046	CT	C
MA11	ref|NC_001144|:112176	GAA	G
MA11	ref|NC_001144|:129169	GA	G
MA11	ref|NC_001144|:129214	CA	C
MA11	ref|NC_001144|:130903	CT	C
MA11	ref|NC_001144|:140679	CT	C
MA11	ref|NC_001144|:170682	CAT	C
MA11	ref|NC_001144|:179897	CT	C
MA11	ref|NC_001144|:193400	CT	C
MA11	ref|NC_001144|:195201	G	GA
MA11	ref|NC_001144|:201844	TA	T
MA11	ref|NC_001144|:204043	GA	G
MA11	ref|NC_001144|:246210	GT	G
MA11	ref|NC_001144|:251194	GAAA	G
MA11	ref|NC_001144|:255164	GA	G
MA11	ref|NC_001144|:282693	A	AT
MA11	ref|NC_001144|:306620	TAA	T
MA11	ref|NC_001144|:320335	GAA	G
MA11	ref|NC_001144|:322104	ATTT	A
MA11	ref|NC_001144|:330035	AT	A
MA11	ref|NC_001144|:333611	A	G
MA11	ref|NC_001144|:348735	CAA	C
MA11	ref|NC_001144|:348919	GTTT	G
MA11	ref|NC_001144|:369580	TA	T
MA11	ref|NC_001144|:370487	AT	A
MA11	ref|NC_001144|:394693	GA	G
MA11	ref|NC_001144|:402737	AT	A
MA11	ref|NC_001144|:415714	GA	G
MA11	ref|NC_001144|:423554	CTT	C
MA11	ref|NC_001144|:432143	CA	C
MA11	ref|NC_001144|:434112	TC	T
MA11	ref|NC_001144|:441523	CTT	C
MA11	ref|NC_001144|:447844	CA	C
MA11	ref|NC_001144|:449950	CT	C
MA11	ref|NC_001144|:509693	G	T
MA11	ref|NC_001144|:514965	CTT	C
MA11	ref|NC_001144|:527967	CT	C
MA11	ref|NC_001144|:539598	CT	C
MA11	ref|NC_001144|:552708	CT	C
MA11	ref|NC_001144|:560601	GT	G
MA11	ref|NC_001144|:585920	GAAAA	G
MA11	ref|NC_001144|:590570	A	G
MA11	ref|NC_001144|:603373	TA	T
MA11	ref|NC_001144|:605282	TA	T
MA11	ref|NC_001144|:608313	TA	T
MA11	ref|NC_001144|:614333	TA	T
MA11	ref|NC_001144|:625064	TAA	T
MA11	ref|NC_001144|:630535	C	A
MA11	ref|NC_001144|:636551	GTTTTT	G
MA11	ref|NC_001144|:641311	GA	G
MA11	ref|NC_001144|:646385	GA	G
MA11	ref|NC_001144|:667194	CA	C
MA11	ref|NC_001144|:687472	GA	G
MA11	ref|NC_001144|:699939	GAA	G
MA11	ref|NC_001144|:718114	TA	T
MA11	ref|NC_001144|:719563	AT	A
MA11	ref|NC_001144|:722481	GTT	G
MA11	ref|NC_001144|:759341	G	GA
MA11	ref|NC_001144|:767011	T	A
MA11	ref|NC_001144|:767012	G	T
MA11	ref|NC_001144|:783721	AG	A
MA11	ref|NC_001144|:784895	GA	G
MA11	ref|NC_001144|:799688	CA	C
MA11	ref|NC_001144|:805168	G	A
MA11	ref|NC_001144|:807323	TA	T
MA11	ref|NC_001144|:815834	GT	G
MA11	ref|NC_001144|:819069	CTT	C
MA11	ref|NC_001144|:833744	AT	A
MA11	ref|NC_001144|:852137	GT	G
MA11	ref|NC_001144|:863696	C	CTCA
MA11	ref|NC_001144|:941046	A	T
MA11	ref|NC_001144|:950305	CT	C
MA11	ref|NC_001144|:1010973	C	A
MA11	ref|NC_001144|:1011372	CTTTT	C
MA11	ref|NC_001144|:1025009	GT	G
MA11	ref|NC_001144|:1026686	CTTT	C
MA11	ref|NC_001144|:1038034	GT	G
MA11	ref|NC_001144|:1038087	G	GGA
MA11	ref|NC_001144|:1059123	TAA	T
MA11	ref|NC_001144|:1065029	GGT	G
MA11	ref|NC_001145|:18986	TA	T
MA11	ref|NC_001145|:26551	AT	A
MA11	ref|NC_001145|:49837	CTT	C
MA11	ref|NC_001145|:84624	C	T
MA11	ref|NC_001145|:90850	AT	A
MA11	ref|NC_001145|:94308	ATT	A
MA11	ref|NC_001145|:97782	GT	G
MA11	ref|NC_001145|:99599	CAT	C
MA11	ref|NC_001145|:158396	TAAAAA	T
MA11	ref|NC_001145|:159852	CAT	C
MA11	ref|NC_001145|:169058	CT	C
MA11	ref|NC_001145|:209069	CTT	C
MA11	ref|NC_001145|:234752	AT	A
MA11	ref|NC_001145|:236652	CTT	C
MA11	ref|NC_001145|:273468	CA	C
MA11	ref|NC_001145|:309395	TA	T
MA11	ref|NC_001145|:321328	CAT	C
MA11	ref|NC_001145|:336161	C	T
MA11	ref|NC_001145|:337473	CAA	C
MA11	ref|NC_001145|:346697	CT	C
MA11	ref|NC_001145|:348436	AT	A
MA11	ref|NC_001145|:348566	CTTT	C
MA11	ref|NC_001145|:353678	AT	A
MA11	ref|NC_001145|:390765	GTT	G
MA11	ref|NC_001145|:408590	TA	T
MA11	ref|NC_001145|:431536	GT	G
MA11	ref|NC_001145|:475726	GAA	G
MA11	ref|NC_001145|:483693	CT	C
MA11	ref|NC_001145|:497919	GA	G
MA11	ref|NC_001145|:499922	TA	T
MA11	ref|NC_001145|:512087	GT	G
MA11	ref|NC_001145|:514293	AT	A
MA11	ref|NC_001145|:537725	GA	G
MA11	ref|NC_001145|:538559	CA	C
MA11	ref|NC_001145|:557409	T	TTA
MA11	ref|NC_001145|:559048	TA	T
MA11	ref|NC_001145|:574378	G	A
MA11	ref|NC_001145|:588648	TTGTTGCTGTTGC	T
MA11	ref|NC_001145|:625412	GA	G
MA11	ref|NC_001145|:625708	CTT	C
MA11	ref|NC_001145|:626407	C	CG
MA11	ref|NC_001145|:628459	G	T
MA11	ref|NC_001145|:628843	TA	T
MA11	ref|NC_001145|:652533	CT	C
MA11	ref|NC_001145|:667202	CAA	C
MA11	ref|NC_001145|:674863	GAAAA	G
MA11	ref|NC_001145|:703390	C	CTATA
MA11	ref|NC_001145|:716383	C	A
MA11	ref|NC_001145|:716922	A	G
MA11	ref|NC_001145|:718367	AT	A
MA11	ref|NC_001145|:722291	C	T
MA11	ref|NC_001145|:757794	G	A
MA11	ref|NC_001145|:770561	AT	A
MA11	ref|NC_001145|:774724	CA	C
MA11	ref|NC_001145|:775114	GA	G
MA11	ref|NC_001145|:779300	CT	C
MA11	ref|NC_001145|:798729	C	G
MA11	ref|NC_001145|:854478	CT	C
MA11	ref|NC_001145|:862683	TG	T
MA11	ref|NC_001145|:865430	AT	A
MA11	ref|NC_001145|:867234	G	GA
MA11	ref|NC_001145|:874559	CTTTT	C
MA11	ref|NC_001145|:886520	TA	T
MA11	ref|NC_001146|:10600	T	TA
MA11	ref|NC_001146|:23902	GT	G
MA11	ref|NC_001146|:28420	GT	G
MA11	ref|NC_001146|:84037	AT	A
MA11	ref|NC_001146|:91483	C	A
MA11	ref|NC_001146|:116771	GA	G
MA11	ref|NC_001146|:135521	CA	C
MA11	ref|NC_001146|:188698	G	T
MA11	ref|NC_001146|:196150	CTT	C
MA11	ref|NC_001146|:218808	T	C
MA11	ref|NC_001146|:235956	CT	C
MA11	ref|NC_001146|:239521	G	T
MA11	ref|NC_001146|:263349	AT	A
MA11	ref|NC_001146|:288231	G	A
MA11	ref|NC_001146|:290659	C	T
MA11	ref|NC_001146|:293184	G	A
MA11	ref|NC_001146|:300772	GA	G
MA11	ref|NC_001146|:301186	GT	G
MA11	ref|NC_001146|:345475	G	GA
MA11	ref|NC_001146|:354202	G	A
MA11	ref|NC_001146|:359583	GA	G
MA11	ref|NC_001146|:364845	C	A
MA11	ref|NC_001146|:373683	CA	C
MA11	ref|NC_001146|:375142	GA	G
MA11	ref|NC_001146|:391546	C	CG
MA11	ref|NC_001146|:392467	GTT	G
MA11	ref|NC_001146|:412435	TA	T
MA11	ref|NC_001146|:412653	GA	G
MA11	ref|NC_001146|:417456	AAT	A
MA11	ref|NC_001146|:429547	CA	C
MA11	ref|NC_001146|:429776	TTA	T
MA11	ref|NC_001146|:462386	TA	T
MA11	ref|NC_001146|:478096	GA	G
MA11	ref|NC_001146|:490188	AT	A
MA11	ref|NC_001146|:498360	GTT	G
MA11	ref|NC_001146|:501129	ATT	A
MA11	ref|NC_001146|:503013	CAA	C
MA11	ref|NC_001146|:503040	CT	C
MA11	ref|NC_001146|:510328	CTTT	C
MA11	ref|NC_001146|:532584	GAA	G
MA11	ref|NC_001146|:568313	TA	T
MA11	ref|NC_001146|:575614	GA	G
MA11	ref|NC_001146|:605720	C	CTATATATA
MA11	ref|NC_001146|:616158	CA	C
MA11	ref|NC_001146|:635717	GT	G
MA11	ref|NC_001146|:643156	T	C
MA11	ref|NC_001146|:668686	A	G
MA11	ref|NC_001146|:668817	AT	A
MA11	ref|NC_001146|:678603	GAAA	G
MA11	ref|NC_001146|:716416	CT	C
MA11	ref|NC_001146|:716710	ATTT	A
MA11	ref|NC_001146|:721791	GA	G
MA11	ref|NC_001146|:722274	CAA	C
MA11	ref|NC_001146|:727951	C	A
MA11	ref|NC_001146|:762059	CA	C
MA11	ref|NC_001146|:772612	CAA	C
MA11	ref|NC_001147|:24850	CT	C
MA11	ref|NC_001147|:33840	AT	A
MA11	ref|NC_001147|:60061	GTT	G
MA11	ref|NC_001147|:93845	TA	T
MA11	ref|NC_001147|:94815	ACCCC	A
MA11	ref|NC_001147|:141471	GAA	G
MA11	ref|NC_001147|:145176	CT	C
MA11	ref|NC_001147|:145263	GA	G
MA11	ref|NC_001147|:147247	AT	A
MA11	ref|NC_001147|:189467	AT	A
MA11	ref|NC_001147|:213812	AT	A
MA11	ref|NC_001147|:213870	CA	C
MA11	ref|NC_001147|:216898	ATT	A
MA11	ref|NC_001147|:227542	GT	G
MA11	ref|NC_001147|:254954	CT	C
MA11	ref|NC_001147|:259218	CTT	C
MA11	ref|NC_001147|:271953	CT	C
MA11	ref|NC_001147|:287987	AT	A
MA11	ref|NC_001147|:298606	T	C
MA11	ref|NC_001147|:303169	AG	A
MA11	ref|NC_001147|:315630	CTTT	C
MA11	ref|NC_001147|:321318	CA	C
MA11	ref|NC_001147|:321374	G	T
MA11	ref|NC_001147|:325064	GT	G
MA11	ref|NC_001147|:356427	GT	G
MA11	ref|NC_001147|:384807	AT	A
MA11	ref|NC_001147|:390169	AT	A
MA11	ref|NC_001147|:397394	TA	T
MA11	ref|NC_001147|:397478	GA	G
MA11	ref|NC_001147|:412675	AT	A
MA11	ref|NC_001147|:416159	GT	G
MA11	ref|NC_001147|:423979	GAA	G
MA11	ref|NC_001147|:467856	C	T
MA11	ref|NC_001147|:483090	GT	G
MA11	ref|NC_001147|:514910	GA	G
MA11	ref|NC_001147|:537259	ATT	A
MA11	ref|NC_001147|:554687	CT	C
MA11	ref|NC_001147|:560809	GA	G
MA11	ref|NC_001147|:605262	G	A
MA11	ref|NC_001147|:651129	A	G
MA11	ref|NC_001147|:670599	GTA	G
MA11	ref|NC_001147|:670723	GA	G
MA11	ref|NC_001147|:670767	GAAA	G
MA11	ref|NC_001147|:672547	TA	T
MA11	ref|NC_001147|:673205	A	AT
MA11	ref|NC_001147|:675324	CTTT	C
MA11	ref|NC_001147|:710359	TA	T
MA11	ref|NC_001147|:722810	GA	G
MA11	ref|NC_001147|:746559	CAA	C
MA11	ref|NC_001147|:766507	C	CA
MA11	ref|NC_001147|:769810	TAA	T
MA11	ref|NC_001147|:769891	GTTT	G
MA11	ref|NC_001147|:769933	AT	A
MA11	ref|NC_001147|:779901	AC	A
MA11	ref|NC_001147|:795455	G	GA
MA11	ref|NC_001147|:797581	GT	G
MA11	ref|NC_001147|:802701	G	A
MA11	ref|NC_001147|:804921	AAT	A
MA11	ref|NC_001147|:827895	C	CT
MA11	ref|NC_001147|:849491	A	AT
MA11	ref|NC_001147|:867573	C	CT
MA11	ref|NC_001147|:875965	GAA	G
MA11	ref|NC_001147|:877096	TAA	T
MA11	ref|NC_001147|:889748	TAA	T
MA11	ref|NC_001147|:892648	GT	G
MA11	ref|NC_001147|:895762	ATT	A
MA11	ref|NC_001147|:904139	CA	C
MA11	ref|NC_001147|:908427	TA	T
MA11	ref|NC_001147|:909076	GTT	G
MA11	ref|NC_001147|:960941	CT	C
MA11	ref|NC_001147|:962790	G	T
MA11	ref|NC_001147|:984788	TAA	T
MA11	ref|NC_001147|:1000974	AT	A
MA11	ref|NC_001147|:1004258	GT	G
MA11	ref|NC_001147|:1006918	AT	A
MA11	ref|NC_001147|:1019588	CTTT	C
MA11	ref|NC_001147|:1031381	CTTT	C
MA11	ref|NC_001147|:1058394	AT	A
MA11	ref|NC_001147|:1069333	C	T
MA11	ref|NC_001147|:1073759	CT	C
MA11	ref|NC_001147|:1074077	TA	T
MA11	ref|NC_001147|:1077950	CTT	C
MA11	ref|NC_001147|:1078302	CT	C
MA11	ref|NC_001148|:13174	TA	T
MA11	ref|NC_001148|:16931	ATT	A
MA11	ref|NC_001148|:16995	CTT	C
MA11	ref|NC_001148|:40127	GA	G
MA11	ref|NC_001148|:44495	TAA	T
MA11	ref|NC_001148|:85402	CA	C
MA11	ref|NC_001148|:104905	AT	A
MA11	ref|NC_001148|:105500	AT	A
MA11	ref|NC_001148|:135332	G	A
MA11	ref|NC_001148|:138809	AT	A
MA11	ref|NC_001148|:164219	CA	C
MA11	ref|NC_001148|:181192	GT	G
MA11	ref|NC_001148|:188829	AT	A
MA11	ref|NC_001148|:192966	CAAAAA	C
MA11	ref|NC_001148|:205403	A	G
MA11	ref|NC_001148|:209962	ATT	A
MA11	ref|NC_001148|:212901	TAAA	T
MA11	ref|NC_001148|:215689	GAA	G
MA11	ref|NC_001148|:282651	C	CT
MA11	ref|NC_001148|:296837	CTT	C
MA11	ref|NC_001148|:302892	CTT	C
MA11	ref|NC_001148|:359549	GA	G
MA11	ref|NC_001148|:377078	C	CT
MA11	ref|NC_001148|:396581	C	T
MA11	ref|NC_001148|:404733	A	AT
MA11	ref|NC_001148|:423987	CT	C
MA11	ref|NC_001148|:425229	GAA	G
MA11	ref|NC_001148|:429750	GA	G
MA11	ref|NC_001148|:434261	G	GA
MA11	ref|NC_001148|:476009	T	C
MA11	ref|NC_001148|:502679	CA	C
MA11	ref|NC_001148|:506544	GA	G
MA11	ref|NC_001148|:523733	C	T
MA11	ref|NC_001148|:528959	CTT	C
MA11	ref|NC_001148|:561938	A	G
MA11	ref|NC_001148|:589896	CTTT	C
MA11	ref|NC_001148|:600560	GAAA	G
MA11	ref|NC_001148|:607820	CTTT	C
MA11	ref|NC_001148|:619142	C	CT
MA11	ref|NC_001148|:620255	CAAAA	C
MA11	ref|NC_001148|:626496	C	CT
MA11	ref|NC_001148|:639361	G	GA
MA11	ref|NC_001148|:643732	GAA	G
MA11	ref|NC_001148|:648520	GA	G
MA11	ref|NC_001148|:653959	AT	A
MA11	ref|NC_001148|:676633	AT	A
MA11	ref|NC_001148|:695616	TAA	T
MA11	ref|NC_001148|:711293	CT	C
MA11	ref|NC_001148|:759581	C	T
MA11	ref|NC_001148|:767576	AT	A
MA11	ref|NC_001148|:802209	GAA	G
MA11	ref|NC_001148|:814358	CAA	C
MA11	ref|NC_001148|:819664	ATT	A
MA11	ref|NC_001148|:835345	C	CT
MA11	ref|NC_001148|:857189	GTTT	G
MA11	ref|NC_001148|:860017	GT	G
MA11	ref|NC_001148|:862822	G	A
MA11	ref|NC_001148|:864021	GT	G
MA11	ref|NC_001148|:868371	ATT	A
MA11	ref|NC_001148|:886454	GTTTT	G
MA11	ref|NC_001148|:907267	G	T
MA11	ref|NC_001148|:909717	TA	T
MA11	ref|NC_001148|:911137	GA	G
MA12	ref|NC_001133|:11077	TA	T
MA12	ref|NC_001133|:23239	CT	C
MA12	ref|NC_001133|:28683	C	CA
MA12	ref|NC_001133|:35113	GAA	G
MA12	ref|NC_001133|:36436	CT	C
MA12	ref|NC_001133|:45634	CTT	C
MA12	ref|NC_001133|:71116	GA	G
MA12	ref|NC_001133|:71530	TAA	T
MA12	ref|NC_001133|:74999	ATT	A
MA12	ref|NC_001133|:80921	G	A
MA12	ref|NC_001133|:92291	AT	A
MA12	ref|NC_001133|:101450	TAA	T
MA12	ref|NC_001133|:108747	GT	G
MA12	ref|NC_001133|:128103	AT	A
MA12	ref|NC_001133|:152105	CTTT	C
MA12	ref|NC_001133|:154847	GT	G
MA12	ref|NC_001133|:169227	C	CAT
MA12	ref|NC_001133|:178459	GT	G
MA12	ref|NC_001133|:179225	CA	C
MA12	ref|NC_001133|:189970	TA	T
MA12	ref|NC_001133|:196460	CA	C
MA12	ref|NC_001133|:198906	GA	G
MA12	ref|NC_001133|:207851	G	A
MA12	ref|NC_001133|:219379	GC	G
MA12	ref|NC_001134|:24053	GTT	G
MA12	ref|NC_001134|:28695	CT	C
MA12	ref|NC_001134|:69628	CA	C
MA12	ref|NC_001134|:72346	C	CACA
MA12	ref|NC_001134|:92272	CT	C
MA12	ref|NC_001134|:105333	CTT	C
MA12	ref|NC_001134|:105730	A	AT
MA12	ref|NC_001134|:122381	C	CA
MA12	ref|NC_001134|:122587	ATT	A
MA12	ref|NC_001134|:126565	CTT	C
MA12	ref|NC_001134|:127636	CTT	C
MA12	ref|NC_001134|:140104	C	CT
MA12	ref|NC_001134|:150347	C	CAT
MA12	ref|NC_001134|:150349	C	T
MA12	ref|NC_001134|:153609	AT	A
MA12	ref|NC_001134|:167978	CAAA	C
MA12	ref|NC_001134|:195934	TA	T
MA12	ref|NC_001134|:210576	T	C
MA12	ref|NC_001134|:237163	A	AT
MA12	ref|NC_001134|:242639	AT	A
MA12	ref|NC_001134|:247301	G	T
MA12	ref|NC_001134|:251593	CTTT	C
MA12	ref|NC_001134|:274224	CTT	C
MA12	ref|NC_001134|:281139	GAA	G
MA12	ref|NC_001134|:292118	GA	G
MA12	ref|NC_001134|:296125	ATTTT	A
MA12	ref|NC_001134|:300060	T	A
MA12	ref|NC_001134|:321337	TA	T
MA12	ref|NC_001134|:338222	AT	A
MA12	ref|NC_001134|:369788	CT	C
MA12	ref|NC_001134|:415764	CTTTT	C
MA12	ref|NC_001134|:439333	G	T
MA12	ref|NC_001134|:447978	G	A
MA12	ref|NC_001134|:452435	CTTTT	C
MA12	ref|NC_001134|:453382	CT	C
MA12	ref|NC_001134|:464229	T	C
MA12	ref|NC_001134|:465649	A	G
MA12	ref|NC_001134|:466490	GA	G
MA12	ref|NC_001134|:479272	CAA	C
MA12	ref|NC_001134|:485341	C	T
MA12	ref|NC_001134|:492950	GAA	G
MA12	ref|NC_001134|:498878	CA	C
MA12	ref|NC_001134|:505412	CAA	C
MA12	ref|NC_001134|:526831	GAA	G
MA12	ref|NC_001134|:542038	TA	T
MA12	ref|NC_001134|:563031	GTTTTTT	G
MA12	ref|NC_001134|:576030	TAA	T
MA12	ref|NC_001134|:619878	G	T
MA12	ref|NC_001134|:676346	GT	G
MA12	ref|NC_001134|:684840	ATT	A
MA12	ref|NC_001134|:708136	TA	T
MA12	ref|NC_001134|:711386	A	AT
MA12	ref|NC_001134|:715469	TC	T
MA12	ref|NC_001134|:737792	CT	C
MA12	ref|NC_001134|:738190	A	G
MA12	ref|NC_001134|:760286	C	CA
MA12	ref|NC_001134|:767793	GAAA	G
MA12	ref|NC_001134|:780533	C	T
MA12	ref|NC_001134|:784713	C	CT
MA12	ref|NC_001134|:796545	CT	C
MA12	ref|NC_001135|:18612	CT	C
MA12	ref|NC_001135|:23991	AT	A
MA12	ref|NC_001135|:44541	GAAAAAAAA	G
MA12	ref|NC_001135|:54924	CA	C
MA12	ref|NC_001135|:57055	TAA	T
MA12	ref|NC_001135|:75459	AT	A
MA12	ref|NC_001135|:76009	CT	C
MA12	ref|NC_001135|:78480	CT	C
MA12	ref|NC_001135|:107899	GA	G
MA12	ref|NC_001135|:127804	CT	C
MA12	ref|NC_001135|:128128	ATT	A
MA12	ref|NC_001135|:130514	TAA	T
MA12	ref|NC_001135|:139420	CA	C
MA12	ref|NC_001135|:142665	GA	G
MA12	ref|NC_001135|:148346	GT	G
MA12	ref|NC_001135|:166706	TA	T
MA12	ref|NC_001135|:174872	C	T
MA12	ref|NC_001135|:209788	CA	C
MA12	ref|NC_001135|:211722	GA	G
MA12	ref|NC_001135|:223344	CTT	C
MA12	ref|NC_001135|:231005	CTTTT	C
MA12	ref|NC_001135|:236804	CT	C
MA12	ref|NC_001135|:247980	G	GTA
MA12	ref|NC_001135|:259986	GT	G
MA12	ref|NC_001135|:273942	GA	G
MA12	ref|NC_001135|:291227	C	CA
MA12	ref|NC_001135|:300062	TA	T
MA12	ref|NC_001135|:304284	TA	T
MA12	ref|NC_001136|:43856	CTT	C
MA12	ref|NC_001136|:54752	C	T
MA12	ref|NC_001136|:57073	GAA	G
MA12	ref|NC_001136|:62172	CT	C
MA12	ref|NC_001136|:123792	TAAA	T
MA12	ref|NC_001136|:130648	T	C
MA12	ref|NC_001136|:132295	G	GA
MA12	ref|NC_001136|:135456	CTT	C
MA12	ref|NC_001136|:179044	C	T
MA12	ref|NC_001136|:211214	GA	G
MA12	ref|NC_001136|:232306	GT	G
MA12	ref|NC_001136|:255146	T	C
MA12	ref|NC_001136|:256612	TA	T
MA12	ref|NC_001136|:265144	C	T
MA12	ref|NC_001136|:266032	CA	C
MA12	ref|NC_001136|:270194	CA	C
MA12	ref|NC_001136|:283285	GAA	G
MA12	ref|NC_001136|:300038	GA	G
MA12	ref|NC_001136|:302323	GA	G
MA12	ref|NC_001136|:336206	CTT	C
MA12	ref|NC_001136|:358277	AT	A
MA12	ref|NC_001136|:364962	TA	T
MA12	ref|NC_001136|:376575	AT	A
MA12	ref|NC_001136|:411785	AC	A
MA12	ref|NC_001136|:423469	TA	T
MA12	ref|NC_001136|:431278	A	G
MA12	ref|NC_001136|:436198	CTTT	C
MA12	ref|NC_001136|:444482	G	GAT
MA12	ref|NC_001136|:444499	G	A
MA12	ref|NC_001136|:467237	G	T
MA12	ref|NC_001136|:471707	AT	A
MA12	ref|NC_001136|:482472	GAAAA	G
MA12	ref|NC_001136|:515755	C	T
MA12	ref|NC_001136|:519863	AT	A
MA12	ref|NC_001136|:550807	TAA	T
MA12	ref|NC_001136|:558164	CT	C
MA12	ref|NC_001136|:591697	TA	T
MA12	ref|NC_001136|:592981	GT	G
MA12	ref|NC_001136|:628654	AT	A
MA12	ref|NC_001136|:629821	CT	C
MA12	ref|NC_001136|:630833	GTTT	G
MA12	ref|NC_001136|:645102	GA	G
MA12	ref|NC_001136|:680128	CT	C
MA12	ref|NC_001136|:717353	GA	G
MA12	ref|NC_001136|:741945	TA	T
MA12	ref|NC_001136|:780652	G	A
MA12	ref|NC_001136|:816631	TAAA	T
MA12	ref|NC_001136|:818116	T	TC
MA12	ref|NC_001136|:838275	CA	C
MA12	ref|NC_001136|:867984	TA	T
MA12	ref|NC_001136|:887096	G	GA
MA12	ref|NC_001136|:909727	ATTT	A
MA12	ref|NC_001136|:912341	GA	G
MA12	ref|NC_001136|:929184	AT	A
MA12	ref|NC_001136|:948490	C	CA
MA12	ref|NC_001136|:960412	CT	C
MA12	ref|NC_001136|:966520	TAAA	T
MA12	ref|NC_001136|:986488	C	T
MA12	ref|NC_001136|:1025876	A	G
MA12	ref|NC_001136|:1057873	AT	A
MA12	ref|NC_001136|:1083665	T	C
MA12	ref|NC_001136|:1090113	GAA	G
MA12	ref|NC_001136|:1126223	C	CTA
MA12	ref|NC_001136|:1150077	A	G
MA12	ref|NC_001136|:1156457	TA	T
MA12	ref|NC_001136|:1162639	T	G
MA12	ref|NC_001136|:1168517	CA	C
MA12	ref|NC_001136|:1172161	G	GA
MA12	ref|NC_001136|:1178330	CTT	C
MA12	ref|NC_001136|:1181032	G	A
MA12	ref|NC_001136|:1228209	A	G
MA12	ref|NC_001136|:1263775	G	A
MA12	ref|NC_001136|:1267299	A	AT
MA12	ref|NC_001136|:1295459	A	AT
MA12	ref|NC_001136|:1303678	C	A
MA12	ref|NC_001136|:1309229	C	T
MA12	ref|NC_001136|:1310265	GA	G
MA12	ref|NC_001136|:1323685	G	T
MA12	ref|NC_001136|:1341641	TC	T
MA12	ref|NC_001136|:1348348	T	G
MA12	ref|NC_001136|:1352861	CT	C
MA12	ref|NC_001136|:1357370	C	CA
MA12	ref|NC_001136|:1366917	ATT	A
MA12	ref|NC_001136|:1418469	CATAT	C
MA12	ref|NC_001136|:1421025	GA	G
MA12	ref|NC_001136|:1443538	GA	G
MA12	ref|NC_001136|:1468506	CAA	C
MA12	ref|NC_001136|:1473308	TA	T
MA12	ref|NC_001136|:1474784	ATT	A
MA12	ref|NC_001136|:1513956	CT	C
MA12	ref|NC_001136|:1517680	GT	G
MA12	ref|NC_001137|:14724	CAAAAA	C
MA12	ref|NC_001137|:15299	AT	A
MA12	ref|NC_001137|:16072	A	AT
MA12	ref|NC_001137|:19574	CA	C
MA12	ref|NC_001137|:36289	GTT	G
MA12	ref|NC_001137|:65293	GAAAAA	G
MA12	ref|NC_001137|:73474	CT	C
MA12	ref|NC_001137|:148091	GAA	G
MA12	ref|NC_001137|:152924	GA	G
MA12	ref|NC_001137|:196609	TAAA	T
MA12	ref|NC_001137|:217691	TA	T
MA12	ref|NC_001137|:225400	G	GA
MA12	ref|NC_001137|:241578	GA	G
MA12	ref|NC_001137|:251561	GAAA	G
MA12	ref|NC_001137|:261464	CAAA	C
MA12	ref|NC_001137|:266246	CT	C
MA12	ref|NC_001137|:303524	A	AT
MA12	ref|NC_001137|:322305	AT	A
MA12	ref|NC_001137|:337696	ATT	A
MA12	ref|NC_001137|:374469	G	A
MA12	ref|NC_001137|:374816	CA	C
MA12	ref|NC_001137|:382523	CAAA	C
MA12	ref|NC_001137|:395202	CA	C
MA12	ref|NC_001137|:402835	GA	G
MA12	ref|NC_001137|:406418	CT	C
MA12	ref|NC_001137|:415753	CTT	C
MA12	ref|NC_001137|:422990	CAA	C
MA12	ref|NC_001137|:425041	C	CA
MA12	ref|NC_001137|:492181	CA	C
MA12	ref|NC_001137|:503930	CAA	C
MA12	ref|NC_001137|:522970	ATTT	A
MA12	ref|NC_001137|:545186	AGGGG	A
MA12	ref|NC_001137|:546453	GA	G
MA12	ref|NC_001137|:555363	TAA	T
MA12	ref|NC_001138|:45412	T	C
MA12	ref|NC_001138|:54494	GTTT	G
MA12	ref|NC_001138|:57967	TAA	T
MA12	ref|NC_001138|:75912	CTT	C
MA12	ref|NC_001138|:78010	CAT	C
MA12	ref|NC_001138|:95244	AT	A
MA12	ref|NC_001138|:97505	CAA	C
MA12	ref|NC_001138|:98766	ATT	A
MA12	ref|NC_001138|:99153	CAA	C
MA12	ref|NC_001138|:104577	T	TA
MA12	ref|NC_001138|:119882	G	A
MA12	ref|NC_001138|:160576	ACAG	A
MA12	ref|NC_001138|:166596	G	GT
MA12	ref|NC_001138|:166888	G	T
MA12	ref|NC_001138|:172412	TA	T
MA12	ref|NC_001138|:176497	GA	G
MA12	ref|NC_001138|:226131	CA	C
MA12	ref|NC_001138|:226929	G	GA
MA12	ref|NC_001138|:245961	ATT	A
MA12	ref|NC_001139|:20016	TA	T
MA12	ref|NC_001139|:31120	C	T
MA12	ref|NC_001139|:45353	G	GA
MA12	ref|NC_001139|:56225	CT	C
MA12	ref|NC_001139|:65388	AT	A
MA12	ref|NC_001139|:71835	T	C
MA12	ref|NC_001139|:74302	G	A
MA12	ref|NC_001139|:76709	GAA	G
MA12	ref|NC_001139|:92431	TA	T
MA12	ref|NC_001139|:111121	A	G
MA12	ref|NC_001139|:121032	GA	G
MA12	ref|NC_001139|:128791	C	T
MA12	ref|NC_001139|:140293	TA	T
MA12	ref|NC_001139|:143777	A	G
MA12	ref|NC_001139|:167250	CAA	C
MA12	ref|NC_001139|:204038	GA	G
MA12	ref|NC_001139|:206096	CA	C
MA12	ref|NC_001139|:206341	GTT	G
MA12	ref|NC_001139|:225858	CT	C
MA12	ref|NC_001139|:277524	C	A
MA12	ref|NC_001139|:298093	C	CAT
MA12	ref|NC_001139|:349503	CA	C
MA12	ref|NC_001139|:356452	C	T
MA12	ref|NC_001139|:364146	ATT	A
MA12	ref|NC_001139|:366778	TAA	T
MA12	ref|NC_001139|:397834	GAAA	G
MA12	ref|NC_001139|:405706	AT	A
MA12	ref|NC_001139|:413966	GA	G
MA12	ref|NC_001139|:442196	G	A
MA12	ref|NC_001139|:442208	A	G
MA12	ref|NC_001139|:485313	TA	T
MA12	ref|NC_001139|:527468	ATT	A
MA12	ref|NC_001139|:528947	AT	A
MA12	ref|NC_001139|:548070	CT	C
MA12	ref|NC_001139|:593361	CAT	C
MA12	ref|NC_001139|:603409	T	C
MA12	ref|NC_001139|:607300	AT	A
MA12	ref|NC_001139|:616171	ATTTT	A
MA12	ref|NC_001139|:617452	TAAA	T
MA12	ref|NC_001139|:639673	GAAAAAAA	G
MA12	ref|NC_001139|:700000	ATT	A
MA12	ref|NC_001139|:702711	ATT	A
MA12	ref|NC_001139|:715716	GA	G
MA12	ref|NC_001139|:733109	ATTTTTT	A
MA12	ref|NC_001139|:742157	CTTTT	C
MA12	ref|NC_001139|:753139	C	T
MA12	ref|NC_001139|:763164	C	T
MA12	ref|NC_001139|:777514	AT	A
MA12	ref|NC_001139|:779991	GT	G
MA12	ref|NC_001139|:781647	GA	G
MA12	ref|NC_001139|:784113	GT	G
MA12	ref|NC_001139|:853509	ATT	A
MA12	ref|NC_001139|:878684	GA	G
MA12	ref|NC_001139|:885597	T	C
MA12	ref|NC_001139|:899782	TAA	T
MA12	ref|NC_001139|:909502	GT	G
MA12	ref|NC_001139|:920192	C	A
MA12	ref|NC_001139|:921094	CT	C
MA12	ref|NC_001139|:968722	AT	A
MA12	ref|NC_001139|:968778	G	GA
MA12	ref|NC_001139|:974193	GA	G
MA12	ref|NC_001139|:975051	T	C
MA12	ref|NC_001139|:977899	TAA	T
MA12	ref|NC_001139|:999559	TAAA	T
MA12	ref|NC_001139|:1011080	GA	G
MA12	ref|NC_001139|:1012425	TA	T
MA12	ref|NC_001139|:1047238	C	T
MA12	ref|NC_001139|:1048250	G	A
MA12	ref|NC_001139|:1050199	GAA	G
MA12	ref|NC_001139|:1050785	AT	A
MA12	ref|NC_001139|:1051832	CT	C
MA12	ref|NC_001139|:1054448	A	G
MA12	ref|NC_001139|:1063730	A	AAT
MA12	ref|NC_001139|:1073937	CA	C
MA12	ref|NC_001140|:32841	T	TTA
MA12	ref|NC_001140|:36227	GA	G
MA12	ref|NC_001140|:38215	G	T
MA12	ref|NC_001140|:38647	CTT	C
MA12	ref|NC_001140|:48099	GAA	G
MA12	ref|NC_001140|:50980	CTT	C
MA12	ref|NC_001140|:56206	GA	G
MA12	ref|NC_001140|:63926	C	CT
MA12	ref|NC_001140|:67613	GA	G
MA12	ref|NC_001140|:71053	G	A
MA12	ref|NC_001140|:80499	GA	G
MA12	ref|NC_001140|:83032	CT	C
MA12	ref|NC_001140|:83521	A	G
MA12	ref|NC_001140|:85273	GA	G
MA12	ref|NC_001140|:89270	G	A
MA12	ref|NC_001140|:115390	ATT	A
MA12	ref|NC_001140|:116904	GT	G
MA12	ref|NC_001140|:120062	GTT	G
MA12	ref|NC_001140|:125832	GAAAAA	G
MA12	ref|NC_001140|:126150	GTT	G
MA12	ref|NC_001140|:141525	CTT	C
MA12	ref|NC_001140|:150670	CA	C
MA12	ref|NC_001140|:151579	CT	C
MA12	ref|NC_001140|:167627	C	CAT
MA12	ref|NC_001140|:222734	GT	G
MA12	ref|NC_001140|:234753	ATT	A
MA12	ref|NC_001140|:262100	CTT	C
MA12	ref|NC_001140|:264394	C	CT
MA12	ref|NC_001140|:271840	C	CT
MA12	ref|NC_001140|:290235	TA	T
MA12	ref|NC_001140|:322928	G	A
MA12	ref|NC_001140|:323234	GA	G
MA12	ref|NC_001140|:334431	AT	A
MA12	ref|NC_001140|:360784	GA	G
MA12	ref|NC_001140|:370568	G	A
MA12	ref|NC_001140|:375509	TA	T
MA12	ref|NC_001140|:382741	C	T
MA12	ref|NC_001140|:418796	G	A
MA12	ref|NC_001140|:419041	C	T
MA12	ref|NC_001140|:443640	A	AT
MA12	ref|NC_001140|:455850	TAA	T
MA12	ref|NC_001140|:472611	CT	C
MA12	ref|NC_001140|:475549	CAA	C
MA12	ref|NC_001140|:488371	C	CA
MA12	ref|NC_001140|:512211	GAAAA	G
MA12	ref|NC_001140|:513930	G	A
MA12	ref|NC_001140|:517407	GA	G
MA12	ref|NC_001140|:518737	TC	T
MA12	ref|NC_001140|:518897	C	T
MA12	ref|NC_001140|:519048	CA	C
MA12	ref|NC_001141|:51318	A	AT
MA12	ref|NC_001141|:64299	CT	C
MA12	ref|NC_001141|:122089	GT	G
MA12	ref|NC_001141|:126618	A	C
MA12	ref|NC_001141|:127338	GT	G
MA12	ref|NC_001141|:137906	GA	G
MA12	ref|NC_001141|:138429	ACCCC	A
MA12	ref|NC_001141|:149075	GAA	G
MA12	ref|NC_001141|:151193	GA	G
MA12	ref|NC_001141|:202146	A	AT
MA12	ref|NC_001141|:232073	CT	C
MA12	ref|NC_001141|:245877	TA	T
MA12	ref|NC_001141|:245962	CTTTT	C
MA12	ref|NC_001141|:249625	CTT	C
MA12	ref|NC_001141|:256168	GT	G
MA12	ref|NC_001141|:257480	CA	C
MA12	ref|NC_001141|:260038	CT	C
MA12	ref|NC_001141|:287755	ATTT	A
MA12	ref|NC_001141|:379890	TAA	T
MA12	ref|NC_001141|:380935	GAAAA	G
MA12	ref|NC_001141|:385640	ATTT	A
MA12	ref|NC_001141|:389257	GAAA	G
MA12	ref|NC_001142|:28946	CTTT	C
MA12	ref|NC_001142|:33346	CT	C
MA12	ref|NC_001142|:37825	GT	G
MA12	ref|NC_001142|:60682	GTT	G
MA12	ref|NC_001142|:67697	CA	C
MA12	ref|NC_001142|:75588	CTT	C
MA12	ref|NC_001142|:85527	CT	C
MA12	ref|NC_001142|:90279	GT	G
MA12	ref|NC_001142|:91710	C	A
MA12	ref|NC_001142|:113474	AT	A
MA12	ref|NC_001142|:123779	GAA	G
MA12	ref|NC_001142|:131054	GT	G
MA12	ref|NC_001142|:134179	GA	G
MA12	ref|NC_001142|:135953	G	GA
MA12	ref|NC_001142|:136911	GAAA	G
MA12	ref|NC_001142|:150456	C	T
MA12	ref|NC_001142|:154825	G	GA
MA12	ref|NC_001142|:157844	GA	G
MA12	ref|NC_001142|:159429	CAA	C
MA12	ref|NC_001142|:202305	C	T
MA12	ref|NC_001142|:207747	GA	G
MA12	ref|NC_001142|:268747	AT	A
MA12	ref|NC_001142|:269905	TA	T
MA12	ref|NC_001142|:278038	GA	G
MA12	ref|NC_001142|:280770	CTTTT	C
MA12	ref|NC_001142|:287061	C	T
MA12	ref|NC_001142|:289587	TAAA	T
MA12	ref|NC_001142|:319847	GA	G
MA12	ref|NC_001142|:323029	G	T
MA12	ref|NC_001142|:337388	TA	T
MA12	ref|NC_001142|:370404	C	A
MA12	ref|NC_001142|:388260	CAA	C
MA12	ref|NC_001142|:396677	TA	T
MA12	ref|NC_001142|:396952	CTT	C
MA12	ref|NC_001142|:419705	GA	G
MA12	ref|NC_001142|:424172	GAT	G
MA12	ref|NC_001142|:455838	C	T
MA12	ref|NC_001142|:462066	C	CA
MA12	ref|NC_001142|:462495	G	T
MA12	ref|NC_001142|:464306	GT	G
MA12	ref|NC_001142|:472080	ATT	A
MA12	ref|NC_001142|:525782	TAAA	T
MA12	ref|NC_001142|:532463	TA	T
MA12	ref|NC_001142|:553368	T	C
MA12	ref|NC_001142|:562467	G	A
MA12	ref|NC_001142|:570775	GAA	G
MA12	ref|NC_001142|:575210	AT	A
MA12	ref|NC_001142|:577025	A	AAT
MA12	ref|NC_001142|:594187	A	ATTG
MA12	ref|NC_001142|:618031	A	AT
MA12	ref|NC_001142|:628671	G	A
MA12	ref|NC_001142|:633121	G	GA
MA12	ref|NC_001142|:641667	C	A
MA12	ref|NC_001142|:652698	TA	T
MA12	ref|NC_001142|:663612	GA	G
MA12	ref|NC_001142|:663948	CT	C
MA12	ref|NC_001142|:672798	CT	C
MA12	ref|NC_001142|:697010	CT	C
MA12	ref|NC_001143|:15863	CA	C
MA12	ref|NC_001143|:19855	TA	T
MA12	ref|NC_001143|:49473	A	G
MA12	ref|NC_001143|:100721	G	A
MA12	ref|NC_001143|:114774	C	CAT
MA12	ref|NC_001143|:153385	CA	C
MA12	ref|NC_001143|:168050	GT	G
MA12	ref|NC_001143|:175418	C	T
MA12	ref|NC_001143|:179774	T	A
MA12	ref|NC_001143|:258955	A	G
MA12	ref|NC_001143|:260979	GA	G
MA12	ref|NC_001143|:264643	GT	G
MA12	ref|NC_001143|:266089	TA	T
MA12	ref|NC_001143|:307256	G	GA
MA12	ref|NC_001143|:310035	GA	G
MA12	ref|NC_001143|:320823	GTTTTT	G
MA12	ref|NC_001143|:340673	GA	G
MA12	ref|NC_001143|:356150	GT	G
MA12	ref|NC_001143|:357984	TA	T
MA12	ref|NC_001143|:428783	GA	G
MA12	ref|NC_001143|:432846	GA	G
MA12	ref|NC_001143|:435397	A	G
MA12	ref|NC_001143|:445220	CT	C
MA12	ref|NC_001143|:450308	TA	T
MA12	ref|NC_001143|:468689	AT	A
MA12	ref|NC_001143|:541483	G	T
MA12	ref|NC_001143|:557499	GA	G
MA12	ref|NC_001143|:571482	G	GATAT
MA12	ref|NC_001143|:581891	CT	C
MA12	ref|NC_001143|:584832	AT	A
MA12	ref|NC_001143|:597919	C	G
MA12	ref|NC_001143|:613990	G	GA
MA12	ref|NC_001143|:615683	AT	A
MA12	ref|NC_001143|:618946	GA	G
MA12	ref|NC_001143|:626626	GT	G
MA12	ref|NC_001143|:632832	CAA	C
MA12	ref|NC_001143|:635468	CTTT	C
MA12	ref|NC_001143|:638422	ATTT	A
MA12	ref|NC_001143|:643378	GT	G
MA12	ref|NC_001144|:36723	GA	G
MA12	ref|NC_001144|:47417	GT	G
MA12	ref|NC_001144|:52618	CTT	C
MA12	ref|NC_001144|:81387	TA	T
MA12	ref|NC_001144|:84519	CT	C
MA12	ref|NC_001144|:86724	TAA	T
MA12	ref|NC_001144|:125399	TTA	T
MA12	ref|NC_001144|:130903	CT	C
MA12	ref|NC_001144|:136390	T	A
MA12	ref|NC_001144|:223529	C	A
MA12	ref|NC_001144|:231706	G	A
MA12	ref|NC_001144|:234224	A	AT
MA12	ref|NC_001144|:263307	C	CA
MA12	ref|NC_001144|:292024	GAA	G
MA12	ref|NC_001144|:296714	C	T
MA12	ref|NC_001144|:302040	C	T
MA12	ref|NC_001144|:314740	CT	C
MA12	ref|NC_001144|:315793	CT	C
MA12	ref|NC_001144|:323403	C	CATAT
MA12	ref|NC_001144|:342873	GTA	G
MA12	ref|NC_001144|:348919	GTTT	G
MA12	ref|NC_001144|:371365	GA	G
MA12	ref|NC_001144|:380538	G	A
MA12	ref|NC_001144|:392810	G	GT
MA12	ref|NC_001144|:401263	G	A
MA12	ref|NC_001144|:402737	AT	A
MA12	ref|NC_001144|:402861	A	AT
MA12	ref|NC_001144|:447665	C	CTA
MA12	ref|NC_001144|:498731	CT	C
MA12	ref|NC_001144|:506065	GT	G
MA12	ref|NC_001144|:517794	GT	G
MA12	ref|NC_001144|:517892	TA	T
MA12	ref|NC_001144|:527967	CT	C
MA12	ref|NC_001144|:530093	T	C
MA12	ref|NC_001144|:535873	C	A
MA12	ref|NC_001144|:539598	CT	C
MA12	ref|NC_001144|:550360	CA	C
MA12	ref|NC_001144|:552708	CT	C
MA12	ref|NC_001144|:563498	C	T
MA12	ref|NC_001144|:585080	ATCT	A
MA12	ref|NC_001144|:603373	TA	T
MA12	ref|NC_001144|:625064	TA	T
MA12	ref|NC_001144|:646385	GA	G
MA12	ref|NC_001144|:647802	C	T
MA12	ref|NC_001144|:657926	GTT	G
MA12	ref|NC_001144|:678906	GT	G
MA12	ref|NC_001144|:687472	GAA	G
MA12	ref|NC_001144|:687587	G	GTATA
MA12	ref|NC_001144|:704138	TAAA	T
MA12	ref|NC_001144|:712186	GT	G
MA12	ref|NC_001144|:718114	TA	T
MA12	ref|NC_001144|:726514	A	AT
MA12	ref|NC_001144|:734923	AT	A
MA12	ref|NC_001144|:757586	G	GT
MA12	ref|NC_001144|:759341	G	GA
MA12	ref|NC_001144|:784895	GAA	G
MA12	ref|NC_001144|:819069	CTT	C
MA12	ref|NC_001144|:827513	GC	G
MA12	ref|NC_001144|:831164	G	A
MA12	ref|NC_001144|:837956	GA	G
MA12	ref|NC_001144|:873653	A	AAT
MA12	ref|NC_001144|:893976	G	A
MA12	ref|NC_001144|:916192	C	T
MA12	ref|NC_001144|:941045	TA	T
MA12	ref|NC_001144|:962958	TA	T
MA12	ref|NC_001144|:966806	A	G
MA12	ref|NC_001144|:1002214	GAAAA	G
MA12	ref|NC_001144|:1019116	GAA	G
MA12	ref|NC_001144|:1026686	CTT	C
MA12	ref|NC_001144|:1059123	TAA	T
MA12	ref|NC_001145|:41950	GAAAAA	G
MA12	ref|NC_001145|:49837	CT	C
MA12	ref|NC_001145|:58770	ATT	A
MA12	ref|NC_001145|:58897	CT	C
MA12	ref|NC_001145|:94308	AT	A
MA12	ref|NC_001145|:97782	GTT	G
MA12	ref|NC_001145|:99274	CA	C
MA12	ref|NC_001145|:165375	TTC	T
MA12	ref|NC_001145|:211507	AT	A
MA12	ref|NC_001145|:234752	AT	A
MA12	ref|NC_001145|:235109	C	CA
MA12	ref|NC_001145|:249694	C	T
MA12	ref|NC_001145|:251661	GAA	G
MA12	ref|NC_001145|:286989	G	GC
MA12	ref|NC_001145|:348566	CTT	C
MA12	ref|NC_001145|:387095	ATTTT	A
MA12	ref|NC_001145|:390765	GT	G
MA12	ref|NC_001145|:400918	C	CA
MA12	ref|NC_001145|:408819	GT	G
MA12	ref|NC_001145|:416400	C	CT
MA12	ref|NC_001145|:426076	AT	A
MA12	ref|NC_001145|:447242	G	T
MA12	ref|NC_001145|:476094	C	T
MA12	ref|NC_001145|:549143	G	GA
MA12	ref|NC_001145|:572861	TA	T
MA12	ref|NC_001145|:587350	C	T
MA12	ref|NC_001145|:594449	A	G
MA12	ref|NC_001145|:603433	GA	G
MA12	ref|NC_001145|:625708	CTTTTTTT	C
MA12	ref|NC_001145|:674863	GAAAAA	G
MA12	ref|NC_001145|:677063	AT	A
MA12	ref|NC_001145|:732476	AT	A
MA12	ref|NC_001145|:739897	AT	A
MA12	ref|NC_001145|:751553	C	CA
MA12	ref|NC_001145|:755194	C	T
MA12	ref|NC_001145|:766358	G	A
MA12	ref|NC_001145|:770561	AT	A
MA12	ref|NC_001145|:779300	CT	C
MA12	ref|NC_001145|:796809	A	G
MA12	ref|NC_001145|:810832	G	GA
MA12	ref|NC_001145|:854422	CT	C
MA12	ref|NC_001145|:874559	CTTT	C
MA12	ref|NC_001145|:886520	TA	T
MA12	ref|NC_001145|:892552	AT	A
MA12	ref|NC_001146|:10214	TAA	T
MA12	ref|NC_001146|:10600	TA	T
MA12	ref|NC_001146|:37079	A	G
MA12	ref|NC_001146|:89323	CT	C
MA12	ref|NC_001146|:93254	G	A
MA12	ref|NC_001146|:102223	G	A
MA12	ref|NC_001146|:118987	GAAA	G
MA12	ref|NC_001146|:138534	G	GTA
MA12	ref|NC_001146|:174797	AT	A
MA12	ref|NC_001146|:196490	A	C
MA12	ref|NC_001146|:217138	AT	A
MA12	ref|NC_001146|:235956	CTTT	C
MA12	ref|NC_001146|:283398	T	C
MA12	ref|NC_001146|:300772	GA	G
MA12	ref|NC_001146|:339252	C	A
MA12	ref|NC_001146|:380954	GAA	G
MA12	ref|NC_001146|:382231	TA	T
MA12	ref|NC_001146|:382234	A	T
MA12	ref|NC_001146|:444651	CT	C
MA12	ref|NC_001146|:483236	CAA	C
MA12	ref|NC_001146|:486640	GT	G
MA12	ref|NC_001146|:499475	AT	A
MA12	ref|NC_001146|:502649	G	A
MA12	ref|NC_001146|:516865	AT	A
MA12	ref|NC_001146|:532584	GA	G
MA12	ref|NC_001146|:552866	A	G
MA12	ref|NC_001146|:568313	TA	T
MA12	ref|NC_001146|:575614	GA	G
MA12	ref|NC_001146|:609023	A	G
MA12	ref|NC_001146|:609910	GA	G
MA12	ref|NC_001146|:616158	CA	C
MA12	ref|NC_001146|:639021	CA	C
MA12	ref|NC_001146|:644217	CTA	C
MA12	ref|NC_001146|:658806	T	C
MA12	ref|NC_001146|:662647	GA	G
MA12	ref|NC_001146|:663612	TTC	T
MA12	ref|NC_001146|:668101	CA	C
MA12	ref|NC_001146|:688278	T	TG
MA12	ref|NC_001146|:692520	CAA	C
MA12	ref|NC_001146|:692960	CTT	C
MA12	ref|NC_001146|:694966	C	CTA
MA12	ref|NC_001146|:718411	G	GA
MA12	ref|NC_001146|:720381	T	C
MA12	ref|NC_001146|:728369	TA	T
MA12	ref|NC_001146|:741178	T	C
MA12	ref|NC_001146|:741732	C	T
MA12	ref|NC_001146|:772612	CAA	C
MA12	ref|NC_001147|:63638	C	T
MA12	ref|NC_001147|:92494	TA	T
MA12	ref|NC_001147|:141471	GAA	G
MA12	ref|NC_001147|:145176	CT	C
MA12	ref|NC_001147|:147247	AT	A
MA12	ref|NC_001147|:160982	GA	G
MA12	ref|NC_001147|:193675	CT	C
MA12	ref|NC_001147|:213870	CAA	C
MA12	ref|NC_001147|:230020	CTT	C
MA12	ref|NC_001147|:259218	CT	C
MA12	ref|NC_001147|:271953	CT	C
MA12	ref|NC_001147|:288282	A	AT
MA12	ref|NC_001147|:290573	CT	C
MA12	ref|NC_001147|:304199	C	T
MA12	ref|NC_001147|:320854	A	G
MA12	ref|NC_001147|:362672	G	T
MA12	ref|NC_001147|:363692	G	A
MA12	ref|NC_001147|:386384	T	C
MA12	ref|NC_001147|:397478	GAA	G
MA12	ref|NC_001147|:418424	C	T
MA12	ref|NC_001147|:423979	GA	G
MA12	ref|NC_001147|:426244	CT	C
MA12	ref|NC_001147|:426603	GAA	G
MA12	ref|NC_001147|:444498	ATT	A
MA12	ref|NC_001147|:455602	T	C
MA12	ref|NC_001147|:475132	CA	C
MA12	ref|NC_001147|:514910	G	GA
MA12	ref|NC_001147|:527915	A	G
MA12	ref|NC_001147|:533686	G	A
MA12	ref|NC_001147|:533958	A	G
MA12	ref|NC_001147|:536593	C	T
MA12	ref|NC_001147|:544658	G	GA
MA12	ref|NC_001147|:554687	CTT	C
MA12	ref|NC_001147|:569695	AT	A
MA12	ref|NC_001147|:590941	C	A
MA12	ref|NC_001147|:605262	GA	G
MA12	ref|NC_001147|:608546	GA	G
MA12	ref|NC_001147|:667564	G	GAT
MA12	ref|NC_001147|:667734	TAAA	T
MA12	ref|NC_001147|:670767	GAAA	G
MA12	ref|NC_001147|:675324	CTTTT	C
MA12	ref|NC_001147|:713330	C	T
MA12	ref|NC_001147|:720202	GAA	G
MA12	ref|NC_001147|:722233	C	T
MA12	ref|NC_001147|:722787	C	CT
MA12	ref|NC_001147|:738211	GA	G
MA12	ref|NC_001147|:739062	C	A
MA12	ref|NC_001147|:742417	GA	G
MA12	ref|NC_001147|:745306	CAAA	C
MA12	ref|NC_001147|:761366	GA	G
MA12	ref|NC_001147|:769891	GTT	G
MA12	ref|NC_001147|:798499	GA	G
MA12	ref|NC_001147|:822924	G	GTGTTGT
MA12	ref|NC_001147|:830833	CTTT	C
MA12	ref|NC_001147|:834319	TAA	T
MA12	ref|NC_001147|:841237	A	G
MA12	ref|NC_001147|:875810	G	T
MA12	ref|NC_001147|:889748	TAA	T
MA12	ref|NC_001147|:905844	GT	G
MA12	ref|NC_001147|:911748	CAT	C
MA12	ref|NC_001147|:943038	A	G
MA12	ref|NC_001147|:967942	ATT	A
MA12	ref|NC_001147|:989706	GA	G
MA12	ref|NC_001147|:1000974	AT	A
MA12	ref|NC_001147|:1003872	AAT	A
MA12	ref|NC_001147|:1006918	AT	A
MA12	ref|NC_001147|:1019588	CTTT	C
MA12	ref|NC_001147|:1048412	CTT	C
MA12	ref|NC_001147|:1061339	CA	C
MA12	ref|NC_001147|:1064795	C	A
MA12	ref|NC_001147|:1071028	TA	T
MA12	ref|NC_001147|:1074077	TA	T
MA12	ref|NC_001147|:1074149	TA	T
MA12	ref|NC_001147|:1078302	CTT	C
MA12	ref|NC_001148|:12828	TA	T
MA12	ref|NC_001148|:13707	C	T
MA12	ref|NC_001148|:16931	AT	A
MA12	ref|NC_001148|:18267	C	T
MA12	ref|NC_001148|:40127	GA	G
MA12	ref|NC_001148|:44495	TA	T
MA12	ref|NC_001148|:68862	A	AT
MA12	ref|NC_001148|:74120	CA	C
MA12	ref|NC_001148|:74183	TA	T
MA12	ref|NC_001148|:76354	CCT	C
MA12	ref|NC_001148|:85402	CAAA	C
MA12	ref|NC_001148|:92737	G	A
MA12	ref|NC_001148|:108395	AT	A
MA12	ref|NC_001148|:120046	C	CAA
MA12	ref|NC_001148|:132456	TAA	T
MA12	ref|NC_001148|:136916	G	A
MA12	ref|NC_001148|:151361	T	TA
MA12	ref|NC_001148|:153278	GA	G
MA12	ref|NC_001148|:171907	GT	G
MA12	ref|NC_001148|:197949	CA	C
MA12	ref|NC_001148|:209962	AT	A
MA12	ref|NC_001148|:212901	TAAA	T
MA12	ref|NC_001148|:259609	GT	G
MA12	ref|NC_001148|:291810	CT	C
MA12	ref|NC_001148|:296837	CT	C
MA12	ref|NC_001148|:302892	CT	C
MA12	ref|NC_001148|:302994	GA	G
MA12	ref|NC_001148|:344991	G	A
MA12	ref|NC_001148|:347675	AG	A
MA12	ref|NC_001148|:359549	GA	G
MA12	ref|NC_001148|:385833	A	G
MA12	ref|NC_001148|:451496	T	TTA
MA12	ref|NC_001148|:467069	CT	C
MA12	ref|NC_001148|:487221	AT	A
MA12	ref|NC_001148|:528959	CT	C
MA12	ref|NC_001148|:535504	G	A
MA12	ref|NC_001148|:591720	C	CATATAT
MA12	ref|NC_001148|:600560	GAA	G
MA12	ref|NC_001148|:620255	CAAAA	C
MA12	ref|NC_001148|:643732	GAA	G
MA12	ref|NC_001148|:650390	GA	G
MA12	ref|NC_001148|:653959	AT	A
MA12	ref|NC_001148|:672254	GA	G
MA12	ref|NC_001148|:681087	TA	T
MA12	ref|NC_001148|:729319	G	A
MA12	ref|NC_001148|:754378	T	TG
MA12	ref|NC_001148|:775718	TA	T
MA12	ref|NC_001148|:789613	AT	A
MA12	ref|NC_001148|:797804	G	GC
MA12	ref|NC_001148|:819664	ATT	A
MA12	ref|NC_001148|:857189	GTT	G
MA12	ref|NC_001148|:860017	GT	G
MA12	ref|NC_001148|:886454	GTT	G
MA12	ref|NC_001148|:887933	ATT	A
MA12	ref|NC_001148|:909717	TA	T
MA12	ref|NC_001148|:927823	GT	G
MA13	ref|NC_001133|:35113	GAA	G
MA13	ref|NC_001133|:36421	AT	A
MA13	ref|NC_001133|:42085	GA	G
MA13	ref|NC_001133|:45359	AGG	A
MA13	ref|NC_001133|:45634	C	CT
MA13	ref|NC_001133|:67618	G	A
MA13	ref|NC_001133|:69734	T	TG
MA13	ref|NC_001133|:70906	GAA	G
MA13	ref|NC_001133|:71116	GA	G
MA13	ref|NC_001133|:74999	ATT	A
MA13	ref|NC_001133|:100007	AT	A
MA13	ref|NC_001133|:101450	TAA	T
MA13	ref|NC_001133|:113075	G	A
MA13	ref|NC_001133|:192551	CA	C
MA13	ref|NC_001133|:196460	CA	C
MA13	ref|NC_001133|:208278	AT	A
MA13	ref|NC_001134|:38770	GA	G
MA13	ref|NC_001134|:38968	GT	G
MA13	ref|NC_001134|:58111	C	T
MA13	ref|NC_001134|:96287	GA	G
MA13	ref|NC_001134|:99737	G	A
MA13	ref|NC_001134|:105333	CT	C
MA13	ref|NC_001134|:115437	GAA	G
MA13	ref|NC_001134|:116214	CA	C
MA13	ref|NC_001134|:122587	ATT	A
MA13	ref|NC_001134|:133870	CAT	C
MA13	ref|NC_001134|:141047	GT	G
MA13	ref|NC_001134|:142103	GT	G
MA13	ref|NC_001134|:150351	T	C
MA13	ref|NC_001134|:174714	ATTT	A
MA13	ref|NC_001134|:194013	C	T
MA13	ref|NC_001134|:207021	GT	G
MA13	ref|NC_001134|:212519	TA	T
MA13	ref|NC_001134|:251593	CTTTT	C
MA13	ref|NC_001134|:255122	TA	T
MA13	ref|NC_001134|:257880	G	A
MA13	ref|NC_001134|:270857	CT	C
MA13	ref|NC_001134|:281139	GA	G
MA13	ref|NC_001134|:290352	CA	C
MA13	ref|NC_001134|:307442	T	TA
MA13	ref|NC_001134|:307654	AT	A
MA13	ref|NC_001134|:316949	CAAAAAAA	C
MA13	ref|NC_001134|:369788	CT	C
MA13	ref|NC_001134|:372988	A	G
MA13	ref|NC_001134|:373454	G	GT
MA13	ref|NC_001134|:386207	CAA	C
MA13	ref|NC_001134|:424814	G	A
MA13	ref|NC_001134|:438195	A	T
MA13	ref|NC_001134|:462749	CT	C
MA13	ref|NC_001134|:472937	TG	T
MA13	ref|NC_001134|:487048	TA	T
MA13	ref|NC_001134|:492950	GAAA	G
MA13	ref|NC_001134|:526831	GA	G
MA13	ref|NC_001134|:541458	G	GTCATCA
MA13	ref|NC_001134|:563012	AT	A
MA13	ref|NC_001134|:576030	TAA	T
MA13	ref|NC_001134|:586331	TAA	T
MA13	ref|NC_001134|:642926	G	GA
MA13	ref|NC_001134|:647590	AT	A
MA13	ref|NC_001134|:650263	T	C
MA13	ref|NC_001134|:672494	AT	A
MA13	ref|NC_001134|:680339	TA	T
MA13	ref|NC_001134|:681991	C	CA
MA13	ref|NC_001134|:684840	AT	A
MA13	ref|NC_001134|:694455	G	A
MA13	ref|NC_001134|:694611	TAA	T
MA13	ref|NC_001134|:719515	C	T
MA13	ref|NC_001134|:720641	CT	C
MA13	ref|NC_001134|:721265	GA	G
MA13	ref|NC_001134|:751216	CAA	C
MA13	ref|NC_001134|:767793	GA	G
MA13	ref|NC_001134|:796621	TA	T
MA13	ref|NC_001134|:798029	G	GA
MA13	ref|NC_001135|:12333	A	AAT
MA13	ref|NC_001135|:35514	GA	G
MA13	ref|NC_001135|:41315	G	GA
MA13	ref|NC_001135|:45663	G	A
MA13	ref|NC_001135|:54924	CAA	C
MA13	ref|NC_001135|:78524	C	CA
MA13	ref|NC_001135|:130489	TA	T
MA13	ref|NC_001135|:142665	GA	G
MA13	ref|NC_001135|:190273	T	TTA
MA13	ref|NC_001135|:205674	CT	C
MA13	ref|NC_001135|:209788	CA	C
MA13	ref|NC_001135|:223344	CT	C
MA13	ref|NC_001135|:228964	GTT	G
MA13	ref|NC_001135|:236778	GT	G
MA13	ref|NC_001135|:289715	AT	A
MA13	ref|NC_001136|:36966	AG	A
MA13	ref|NC_001136|:50590	AT	A
MA13	ref|NC_001136|:57073	GA	G
MA13	ref|NC_001136|:60616	GT	G
MA13	ref|NC_001136|:76825	CA	C
MA13	ref|NC_001136|:94051	CA	C
MA13	ref|NC_001136|:123792	TA	T
MA13	ref|NC_001136|:164943	CT	C
MA13	ref|NC_001136|:169833	G	GTA
MA13	ref|NC_001136|:169915	TA	T
MA13	ref|NC_001136|:212440	GT	G
MA13	ref|NC_001136|:232306	GT	G
MA13	ref|NC_001136|:273629	GTTTTTT	G
MA13	ref|NC_001136|:300038	GAA	G
MA13	ref|NC_001136|:302323	GA	G
MA13	ref|NC_001136|:328695	G	A
MA13	ref|NC_001136|:357278	GT	G
MA13	ref|NC_001136|:358277	AT	A
MA13	ref|NC_001136|:362378	TA	T
MA13	ref|NC_001136|:392457	CA	C
MA13	ref|NC_001136|:408171	CAA	C
MA13	ref|NC_001136|:411785	ACC	A
MA13	ref|NC_001136|:471707	AT	A
MA13	ref|NC_001136|:541809	C	T
MA13	ref|NC_001136|:542558	CAAA	C
MA13	ref|NC_001136|:550772	G	T
MA13	ref|NC_001136|:550807	T	TA
MA13	ref|NC_001136|:558164	CT	C
MA13	ref|NC_001136|:579261	AT	A
MA13	ref|NC_001136|:588619	TA	T
MA13	ref|NC_001136|:589651	TA	T
MA13	ref|NC_001136|:617101	C	A
MA13	ref|NC_001136|:621879	GAAAAA	G
MA13	ref|NC_001136|:645102	GA	G
MA13	ref|NC_001136|:653336	CT	C
MA13	ref|NC_001136|:684193	C	A
MA13	ref|NC_001136|:688005	GAA	G
MA13	ref|NC_001136|:699221	G	A
MA13	ref|NC_001136|:741921	G	GAT
MA13	ref|NC_001136|:746353	CA	C
MA13	ref|NC_001136|:770136	CT	C
MA13	ref|NC_001136|:791925	CAA	C
MA13	ref|NC_001136|:806439	AG	A
MA13	ref|NC_001136|:840422	AAT	A
MA13	ref|NC_001136|:851116	TA	T
MA13	ref|NC_001136|:887046	AT	A
MA13	ref|NC_001136|:887096	GA	G
MA13	ref|NC_001136|:892532	CA	C
MA13	ref|NC_001136|:912341	GA	G
MA13	ref|NC_001136|:929184	ATT	A
MA13	ref|NC_001136|:957628	CTT	C
MA13	ref|NC_001136|:964276	CT	C
MA13	ref|NC_001136|:998837	TG	T
MA13	ref|NC_001136|:1003851	AT	A
MA13	ref|NC_001136|:1010925	C	T
MA13	ref|NC_001136|:1015989	GA	G
MA13	ref|NC_001136|:1016710	TC	T
MA13	ref|NC_001136|:1043114	GTA	G
MA13	ref|NC_001136|:1052008	TA	T
MA13	ref|NC_001136|:1090113	GAA	G
MA13	ref|NC_001136|:1108600	GAA	G
MA13	ref|NC_001136|:1156457	TA	T
MA13	ref|NC_001136|:1156518	TA	T
MA13	ref|NC_001136|:1224545	A	AAT
MA13	ref|NC_001136|:1292634	G	A
MA13	ref|NC_001136|:1303128	G	A
MA13	ref|NC_001136|:1341641	TC	T
MA13	ref|NC_001136|:1366917	AT	A
MA13	ref|NC_001136|:1368580	CT	C
MA13	ref|NC_001136|:1388828	TA	T
MA13	ref|NC_001136|:1400791	C	A
MA13	ref|NC_001136|:1447521	TAA	T
MA13	ref|NC_001136|:1451259	GT	G
MA13	ref|NC_001136|:1468506	CA	C
MA13	ref|NC_001136|:1474784	ATTTT	A
MA13	ref|NC_001136|:1513074	T	C
MA13	ref|NC_001136|:1521818	CA	C
MA13	ref|NC_001137|:14724	CAAAA	C
MA13	ref|NC_001137|:19574	CA	C
MA13	ref|NC_001137|:21321	TAAAA	T
MA13	ref|NC_001137|:23230	AT	A
MA13	ref|NC_001137|:36289	GTT	G
MA13	ref|NC_001137|:39894	TA	T
MA13	ref|NC_001137|:59372	CT	C
MA13	ref|NC_001137|:65293	GAA	G
MA13	ref|NC_001137|:70395	TAA	T
MA13	ref|NC_001137|:147654	C	A
MA13	ref|NC_001137|:159027	CAAAAA	C
MA13	ref|NC_001137|:196609	TAA	T
MA13	ref|NC_001137|:251561	GA	G
MA13	ref|NC_001137|:265978	CT	C
MA13	ref|NC_001137|:274156	GA	G
MA13	ref|NC_001137|:279779	TA	T
MA13	ref|NC_001137|:281926	GA	G
MA13	ref|NC_001137|:289244	ATT	A
MA13	ref|NC_001137|:301455	G	T
MA13	ref|NC_001137|:318152	C	T
MA13	ref|NC_001137|:337696	AT	A
MA13	ref|NC_001137|:369256	C	A
MA13	ref|NC_001137|:382523	CAA	C
MA13	ref|NC_001137|:386143	GA	G
MA13	ref|NC_001137|:386699	C	T
MA13	ref|NC_001137|:393090	C	T
MA13	ref|NC_001137|:402835	GA	G
MA13	ref|NC_001137|:404488	CTT	C
MA13	ref|NC_001137|:406418	C	CT
MA13	ref|NC_001137|:407127	GA	G
MA13	ref|NC_001137|:412967	AT	A
MA13	ref|NC_001137|:413363	TAA	T
MA13	ref|NC_001137|:415753	CT	C
MA13	ref|NC_001137|:417189	CT	C
MA13	ref|NC_001137|:425041	CA	C
MA13	ref|NC_001137|:430559	CA	C
MA13	ref|NC_001137|:455098	AT	A
MA13	ref|NC_001137|:462951	CT	C
MA13	ref|NC_001137|:492181	CAA	C
MA13	ref|NC_001137|:541505	AT	A
MA13	ref|NC_001137|:545186	AGGGGGG	A
MA13	ref|NC_001137|:551808	C	T
MA13	ref|NC_001137|:555344	CA	C
MA13	ref|NC_001138|:11068	CTT	C
MA13	ref|NC_001138|:12602	CA	C
MA13	ref|NC_001138|:13690	C	A
MA13	ref|NC_001138|:13955	C	T
MA13	ref|NC_001138|:13956	A	G
MA13	ref|NC_001138|:13968	C	G
MA13	ref|NC_001138|:13970	C	T
MA13	ref|NC_001138|:13971	G	C
MA13	ref|NC_001138|:13975	G	C
MA13	ref|NC_001138|:14286	CA	C
MA13	ref|NC_001138|:23343	CT	C
MA13	ref|NC_001138|:62889	CAT	C
MA13	ref|NC_001138|:77979	GA	G
MA13	ref|NC_001138|:97505	CA	C
MA13	ref|NC_001138|:107770	T	TA
MA13	ref|NC_001138|:111477	AT	A
MA13	ref|NC_001138|:164820	CT	C
MA13	ref|NC_001138|:172412	TA	T
MA13	ref|NC_001138|:182995	C	CAT
MA13	ref|NC_001138|:192584	G	T
MA13	ref|NC_001138|:223119	G	GA
MA13	ref|NC_001138|:226131	CA	C
MA13	ref|NC_001138|:255387	TA	T
MA13	ref|NC_001139|:20016	TA	T
MA13	ref|NC_001139|:29816	G	T
MA13	ref|NC_001139|:35883	GT	G
MA13	ref|NC_001139|:41710	CGAA	C
MA13	ref|NC_001139|:45353	GA	G
MA13	ref|NC_001139|:77930	AT	A
MA13	ref|NC_001139|:89733	CA	C
MA13	ref|NC_001139|:123986	G	A
MA13	ref|NC_001139|:140293	TAA	T
MA13	ref|NC_001139|:159373	GA	G
MA13	ref|NC_001139|:167622	CA	C
MA13	ref|NC_001139|:190778	GA	G
MA13	ref|NC_001139|:196620	AT	A
MA13	ref|NC_001139|:206341	GT	G
MA13	ref|NC_001139|:283611	G	A
MA13	ref|NC_001139|:366778	TAAA	T
MA13	ref|NC_001139|:387040	G	T
MA13	ref|NC_001139|:388844	TA	T
MA13	ref|NC_001139|:400221	TA	T
MA13	ref|NC_001139|:416115	AT	A
MA13	ref|NC_001139|:423398	C	T
MA13	ref|NC_001139|:440441	CAA	C
MA13	ref|NC_001139|:459753	GT	G
MA13	ref|NC_001139|:459933	AG	A
MA13	ref|NC_001139|:478967	C	T
MA13	ref|NC_001139|:501903	TG	T
MA13	ref|NC_001139|:502764	CT	C
MA13	ref|NC_001139|:508636	T	TC
MA13	ref|NC_001139|:526582	T	C
MA13	ref|NC_001139|:527468	ATT	A
MA13	ref|NC_001139|:528947	AT	A
MA13	ref|NC_001139|:533996	CT	C
MA13	ref|NC_001139|:575251	AT	A
MA13	ref|NC_001139|:589583	TA	T
MA13	ref|NC_001139|:601519	CT	C
MA13	ref|NC_001139|:609273	AT	A
MA13	ref|NC_001139|:609314	GA	G
MA13	ref|NC_001139|:616171	ATTT	A
MA13	ref|NC_001139|:617452	TAA	T
MA13	ref|NC_001139|:660528	C	T
MA13	ref|NC_001139|:670014	C	CAT
MA13	ref|NC_001139|:707041	CAA	C
MA13	ref|NC_001139|:715716	GA	G
MA13	ref|NC_001139|:733109	ATT	A
MA13	ref|NC_001139|:735400	CT	C
MA13	ref|NC_001139|:784027	GTT	G
MA13	ref|NC_001139|:784113	GT	G
MA13	ref|NC_001139|:789810	CA	C
MA13	ref|NC_001139|:805050	GT	G
MA13	ref|NC_001139|:806661	G	A
MA13	ref|NC_001139|:823795	AT	A
MA13	ref|NC_001139|:826547	C	T
MA13	ref|NC_001139|:827067	GA	G
MA13	ref|NC_001139|:840600	GA	G
MA13	ref|NC_001139|:910098	CTT	C
MA13	ref|NC_001139|:914928	GAA	G
MA13	ref|NC_001139|:963856	CT	C
MA13	ref|NC_001139|:968891	CT	C
MA13	ref|NC_001139|:977899	TA	T
MA13	ref|NC_001139|:982259	GA	G
MA13	ref|NC_001139|:989675	ATT	A
[truncated: 79,787 more rows]

## Sheet: second-round MA
List of mutations identified in the second round of MA in MSH2-reinserted strains
Sample	Genomic position (chr:position)	Reference genotype	Mutant genotype	heterozygous or homozygous	Type
15-1	ref|NC_001134|:218151	C	G	heterozygous	SNV
15-1	ref|NC_001134|:427729	G	A	heterozygous	SNV
15-1	ref|NC_001134|:565984	G	A	heterozygous	SNV
15-1	ref|NC_001135|:252137	C	A	heterozygous	SNV
15-1	ref|NC_001136|:387680	C	T	heterozygous	SNV
15-1	ref|NC_001136|:394410	C	A	heterozygous	SNV
15-1	ref|NC_001136|:805762	A	T	heterozygous	SNV
15-1	ref|NC_001136|:905809	A	G	heterozygous	SNV
15-1	ref|NC_001136|:1178439	G	A	heterozygous	SNV
15-1	ref|NC_001136|:1294495	A	C	heterozygous	SNV
15-1	ref|NC_001137|:190644	G	A	heterozygous	SNV
15-1	ref|NC_001138|:97855	C	A	heterozygous	SNV
15-1	ref|NC_001139|:435945	C	T	heterozygous	SNV
15-1	ref|NC_001139|:547635	G	A	heterozygous	SNV
15-1	ref|NC_001139|:980937	G	A	heterozygous	SNV
15-1	ref|NC_001140|:260803	G	T	heterozygous	SNV
15-1	ref|NC_001141|:26816	G	A	heterozygous	SNV
15-1	ref|NC_001141|:63223	A	G	heterozygous	SNV
15-1	ref|NC_001141|:382465	C	T	heterozygous	SNV
15-1	ref|NC_001142|:724127	T	C	heterozygous	SNV
15-1	ref|NC_001143|:214387	C	A	heterozygous	SNV
15-1	ref|NC_001143|:520571	G	C	heterozygous	SNV
15-1	ref|NC_001143|:558936	C	A	heterozygous	SNV
15-1	ref|NC_001143|:591651	A	G	heterozygous	SNV
15-1	ref|NC_001144|:525215	C	T	heterozygous	SNV
15-1	ref|NC_001144|:602388	C	T	heterozygous	SNV
15-1	ref|NC_001144|:681872	G	A	heterozygous	SNV
15-1	ref|NC_001145|:102372	T	C	heterozygous	SNV
15-1	ref|NC_001145|:435410	G	A	heterozygous	SNV
15-1	ref|NC_001145|:797223	A	G	heterozygous	SNV
15-1	ref|NC_001145|:908275	G	A	heterozygous	SNV
15-1	ref|NC_001146|:295573	G	T	heterozygous	SNV
15-1	ref|NC_001146|:335600	C	A	heterozygous	SNV
15-1	ref|NC_001147|:101752	C	A	heterozygous	SNV
15-1	ref|NC_001147|:628899	C	A	heterozygous	SNV
15-1	ref|NC_001147|:905946	A	G	heterozygous	SNV
15-1	ref|NC_001148|:672688	C	G	heterozygous	SNV
15-1	ref|NC_001148|:674727	G	A	heterozygous	SNV
15-1	ref|NC_001148|:786320	G	A	heterozygous	SNV
15-10	ref|NC_001133|:45948	T	C	heterozygous	SNV
15-10	ref|NC_001134|:149312	C	T	heterozygous	SNV
15-10	ref|NC_001134|:315040	C	T	heterozygous	SNV
15-10	ref|NC_001134|:500831	C	T	heterozygous	SNV
15-10	ref|NC_001134|:727630	A	G	heterozygous	SNV
15-10	ref|NC_001135|:224907	A	C	heterozygous	SNV
15-10	ref|NC_001135|:296553	T	C	heterozygous	SNV
15-10	ref|NC_001136|:41766	A	G	heterozygous	SNV
15-10	ref|NC_001136|:150337	C	A	heterozygous	SNV
15-10	ref|NC_001136|:274498	C	T	heterozygous	SNV
15-10	ref|NC_001136|:538337	T	C	heterozygous	SNV
15-10	ref|NC_001136|:538341	C	G	heterozygous	SNV
15-10	ref|NC_001136|:538343	A	G	heterozygous	SNV
15-10	ref|NC_001136|:538354	G	A	heterozygous	SNV
15-10	ref|NC_001136|:538357	C	A	heterozygous	SNV
15-10	ref|NC_001136|:538359	A	G	heterozygous	SNV
15-10	ref|NC_001136|:538369	T	C	heterozygous	SNV
15-10	ref|NC_001136|:580817	C	T	heterozygous	SNV
15-10	ref|NC_001136|:697083	C	T	heterozygous	SNV
15-10	ref|NC_001136|:702414	C	T	heterozygous	SNV
15-10	ref|NC_001136|:706621	C	A	heterozygous	SNV
15-10	ref|NC_001136|:843126	G	A	heterozygous	SNV
15-10	ref|NC_001136|:1054752	A	T	heterozygous	SNV
15-10	ref|NC_001136|:1056088	G	A	heterozygous	SNV
15-10	ref|NC_001136|:1056090	C	T	heterozygous	SNV
15-10	ref|NC_001136|:1172720	G	T	heterozygous	SNV
15-10	ref|NC_001136|:1345733	A	G	heterozygous	SNV
15-10	ref|NC_001136|:1420890	C	T	heterozygous	SNV
15-10	ref|NC_001136|:1517867	T	A	heterozygous	SNV
15-10	ref|NC_001137|:499357	C	T	heterozygous	SNV
15-10	ref|NC_001139|:284964	G	A	heterozygous	SNV
15-10	ref|NC_001139|:459820	T	A	heterozygous	SNV
15-10	ref|NC_001139|:512064	C	A	heterozygous	SNV
15-10	ref|NC_001139|:515914	C	A	heterozygous	SNV
15-10	ref|NC_001140|:19467	G	A	heterozygous	SNV
15-10	ref|NC_001140|:220947	G	A	heterozygous	SNV
15-10	ref|NC_001140|:451141	A	T	heterozygous	SNV
15-10	ref|NC_001140|:503211	C	A	heterozygous	SNV
15-10	ref|NC_001141|:63223	A	G	heterozygous	SNV
15-10	ref|NC_001141|:165070	C	T	heterozygous	SNV
15-10	ref|NC_001141|:387170	A	G	heterozygous	SNV
15-10	ref|NC_001142|:60388	T	G	heterozygous	SNV
15-10	ref|NC_001142|:411165	C	T	heterozygous	SNV
15-10	ref|NC_001142|:682505	G	T	heterozygous	SNV
15-10	ref|NC_001143|:27493	G	T	heterozygous	SNV
15-10	ref|NC_001143|:37389	C	A	heterozygous	SNV
15-10	ref|NC_001143|:230113	G	A	heterozygous	SNV
15-10	ref|NC_001143|:296387	C	T	heterozygous	SNV
15-10	ref|NC_001143|:377749	G	T	heterozygous	SNV
15-10	ref|NC_001143|:532587	G	A	heterozygous	SNV
15-10	ref|NC_001143|:627057	G	T	heterozygous	SNV
15-10	ref|NC_001144|:70643	A	G	heterozygous	SNV
15-10	ref|NC_001144|:85275	G	A	heterozygous	SNV
15-10	ref|NC_001144|:522848	G	A	heterozygous	SNV
15-10	ref|NC_001144|:847221	A	G	heterozygous	SNV
15-10	ref|NC_001144|:963761	A	G	heterozygous	SNV
15-10	ref|NC_001144|:1005466	C	T	heterozygous	SNV
15-10	ref|NC_001144|:1044397	G	C	heterozygous	SNV
15-10	ref|NC_001145|:507116	C	A	heterozygous	SNV
15-10	ref|NC_001145|:706459	G	A	heterozygous	SNV
15-10	ref|NC_001146|:233347	A	G	heterozygous	SNV
15-10	ref|NC_001146|:750183	G	A	heterozygous	SNV
15-10	ref|NC_001147|:106849	A	G	heterozygous	SNV
15-10	ref|NC_001147|:129268	C	A	heterozygous	SNV
15-10	ref|NC_001147|:359824	T	C	heterozygous	SNV
15-10	ref|NC_001147|:424155	C	T	heterozygous	SNV
15-10	ref|NC_001147|:612942	G	T	heterozygous	SNV
15-10	ref|NC_001147|:695246	A	T	heterozygous	SNV
15-10	ref|NC_001147|:851170	G	A	heterozygous	SNV
15-10	ref|NC_001147|:1044896	C	T	heterozygous	SNV
15-10	ref|NC_001147|:1073926	T	C	heterozygous	SNV
15-10	ref|NC_001148|:188477	G	T	heterozygous	SNV
15-10	ref|NC_001148|:266290	T	C	heterozygous	SNV
15-10	ref|NC_001148|:444789	G	T	heterozygous	SNV
15-10	ref|NC_001148|:496020	G	T	heterozygous	SNV
15-10	ref|NC_001148|:664944	G	T	heterozygous	SNV
15-10	ref|NC_001148|:713533	G	A	heterozygous	SNV
15-10	ref|NC_001148|:731419	A	G	heterozygous	SNV
15-10	ref|NC_001148|:911147	T	A	heterozygous	SNV
15-10	ref|NC_001148|:923202	C	T	heterozygous	SNV
15-11	ref|NC_001133|:157550	A	G	heterozygous	SNV
15-11	ref|NC_001134|:497533	G	A	heterozygous	SNV
15-11	ref|NC_001134|:729411	C	T	heterozygous	SNV
15-11	ref|NC_001135|:57407	C	T	heterozygous	SNV
15-11	ref|NC_001136|:1488947	A	T	heterozygous	SNV
15-11	ref|NC_001137|:97665	G	A	heterozygous	SNV
15-11	ref|NC_001140|:542916	C	T	heterozygous	SNV
15-11	ref|NC_001142|:282704	C	T	heterozygous	SNV
15-11	ref|NC_001142|:518859	C	T	heterozygous	SNV
15-11	ref|NC_001142|:706957	G	A	heterozygous	SNV
15-11	ref|NC_001143|:128761	G	A	heterozygous	SNV
15-11	ref|NC_001144|:344125	C	T	heterozygous	SNV
15-11	ref|NC_001144|:500514	G	C	heterozygous	SNV
15-11	ref|NC_001144|:563514	C	T	heterozygous	SNV
15-11	ref|NC_001144|:730599	C	T	heterozygous	SNV
15-11	ref|NC_001145|:164070	C	T	heterozygous	SNV
15-11	ref|NC_001145|:612762	C	T	heterozygous	SNV
15-11	ref|NC_001145|:717393	A	G	heterozygous	SNV
15-11	ref|NC_001146|:672415	G	A	heterozygous	SNV
15-11	ref|NC_001147|:99021	A	C	heterozygous	SNV
15-11	ref|NC_001148|:81045	C	A	heterozygous	SNV
15-11	ref|NC_001148|:84867	C	A	heterozygous	SNV
15-11	ref|NC_001148|:136557	A	G	heterozygous	SNV
15-11	ref|NC_001148|:177031	T	C	heterozygous	SNV
15-12	ref|NC_001133|:67101	G	T	heterozygous	SNV
15-12	ref|NC_001134|:104960	G	T	heterozygous	SNV
15-12	ref|NC_001134|:322864	G	T	heterozygous	SNV
15-12	ref|NC_001134|:558272	A	C	heterozygous	SNV
15-12	ref|NC_001134|:780443	A	G	heterozygous	SNV
15-12	ref|NC_001135|:267408	G	A	heterozygous	SNV
15-12	ref|NC_001135|:287852	A	G	heterozygous	SNV
15-12	ref|NC_001136|:84186	C	A	heterozygous	SNV
15-12	ref|NC_001136|:131656	G	A	heterozygous	SNV
15-12	ref|NC_001136|:144642	T	C	heterozygous	SNV
15-12	ref|NC_001136|:399821	A	G	heterozygous	SNV
15-12	ref|NC_001136|:1250629	G	A	heterozygous	SNV
15-12	ref|NC_001136|:1492345	A	G	heterozygous	SNV
15-12	ref|NC_001137|:104420	G	A	heterozygous	SNV
15-12	ref|NC_001137|:235776	T	C	heterozygous	SNV
15-12	ref|NC_001139|:167957	T	G	heterozygous	SNV
15-12	ref|NC_001139|:234058	C	T	heterozygous	SNV
15-12	ref|NC_001139|:630257	A	G	heterozygous	SNV
15-12	ref|NC_001139|:645834	C	G	heterozygous	SNV
15-12	ref|NC_001139|:663824	A	C	heterozygous	SNV
15-12	ref|NC_001139|:846026	C	A	heterozygous	SNV
15-12	ref|NC_001139|:878815	C	A	heterozygous	SNV
15-12	ref|NC_001140|:191041	G	A	heterozygous	SNV
15-12	ref|NC_001140|:220441	G	T	heterozygous	SNV
15-12	ref|NC_001140|:238671	C	T	heterozygous	SNV
15-12	ref|NC_001140|:520472	T	C	heterozygous	SNV
15-12	ref|NC_001141|:63223	A	G	heterozygous	SNV
15-12	ref|NC_001141|:419497	G	A	heterozygous	SNV
15-12	ref|NC_001142|:307958	A	G	heterozygous	SNV
15-12	ref|NC_001142|:675973	T	C	heterozygous	SNV
15-12	ref|NC_001143|:118122	G	A	heterozygous	SNV
15-12	ref|NC_001143|:205936	C	T	heterozygous	SNV
15-12	ref|NC_001143|:656787	T	C	heterozygous	SNV
15-12	ref|NC_001144|:225330	G	T	heterozygous	SNV
15-12	ref|NC_001144|:378390	T	C	heterozygous	SNV
15-12	ref|NC_001144|:395356	G	A	heterozygous	SNV
15-12	ref|NC_001144|:556646	C	T	heterozygous	SNV
15-12	ref|NC_001145|:184632	C	T	heterozygous	SNV
15-12	ref|NC_001145|:278632	G	T	heterozygous	SNV
15-12	ref|NC_001145|:402342	C	A	heterozygous	SNV
15-12	ref|NC_001145|:464691	G	A	heterozygous	SNV
15-12	ref|NC_001145|:590301	G	T	heterozygous	SNV
15-12	ref|NC_001145|:622895	G	A	heterozygous	SNV
15-12	ref|NC_001145|:671359	C	T	heterozygous	SNV
15-12	ref|NC_001145|:894424	T	C	heterozygous	SNV
15-12	ref|NC_001145|:908647	G	T	heterozygous	SNV
15-12	ref|NC_001145|:908658	T	C	heterozygous	SNV
15-12	ref|NC_001145|:908664	C	G	heterozygous	SNV
15-12	ref|NC_001145|:908678	C	T	heterozygous	SNV
15-12	ref|NC_001145|:908679	T	C	heterozygous	SNV
15-12	ref|NC_001146|:568150	G	A	heterozygous	SNV
15-12	ref|NC_001146|:572834	C	T	heterozygous	SNV
15-12	ref|NC_001147|:131857	G	T	heterozygous	SNV
15-12	ref|NC_001147|:201696	T	C	heterozygous	SNV
15-12	ref|NC_001147|:202480	G	A	heterozygous	SNV
15-12	ref|NC_001147|:467777	C	A	heterozygous	SNV
15-12	ref|NC_001147|:764545	A	G	heterozygous	SNV
15-12	ref|NC_001147|:787909	T	C	heterozygous	SNV
15-12	ref|NC_001147|:853395	A	G	heterozygous	SNV
15-12	ref|NC_001148|:101966	T	A	heterozygous	SNV
15-12	ref|NC_001148|:183284	T	G	heterozygous	SNV
15-12	ref|NC_001148|:194592	G	A	heterozygous	SNV
15-12	ref|NC_001148|:361338	A	G	heterozygous	SNV
15-12	ref|NC_001148|:370283	C	T	heterozygous	SNV
15-12	ref|NC_001148|:454219	C	A	heterozygous	SNV
15-12	ref|NC_001148|:463090	G	T	heterozygous	SNV
15-12	ref|NC_001148|:701853	T	C	heterozygous	SNV
15-12	ref|NC_001148|:707522	G	T	heterozygous	SNV
15-12	ref|NC_001148|:786718	C	A	heterozygous	SNV
15-12	ref|NC_001148|:875181	C	A	heterozygous	SNV
15-12	ref|NC_001148|:910797	C	A	heterozygous	SNV
15-12	ref|NC_001148|:911147	T	A	heterozygous	SNV
15-12	ref|NC_001144|:614015	C	T	homozygous	SNV
15-13	ref|NC_001133|:21955	G	A	heterozygous	SNV
15-13	ref|NC_001134|:265400	C	T	heterozygous	SNV
15-13	ref|NC_001134|:800669	A	G	heterozygous	SNV
15-13	ref|NC_001135|:37484	C	T	heterozygous	SNV
15-13	ref|NC_001135|:231482	A	G	heterozygous	SNV
15-13	ref|NC_001136|:17806	C	T	heterozygous	SNV
15-13	ref|NC_001136|:57696	C	A	heterozygous	SNV
15-13	ref|NC_001136|:260162	G	A	heterozygous	SNV
15-13	ref|NC_001136|:921337	A	C	heterozygous	SNV
15-13	ref|NC_001136|:963852	G	A	heterozygous	SNV
15-13	ref|NC_001136|:1047983	C	A	heterozygous	SNV
15-13	ref|NC_001136|:1223659	C	A	heterozygous	SNV
15-13	ref|NC_001136|:1366831	G	A	heterozygous	SNV
15-13	ref|NC_001136|:1406782	C	A	heterozygous	SNV
15-13	ref|NC_001137|:363971	G	A	heterozygous	SNV
15-13	ref|NC_001137|:407063	C	T	heterozygous	SNV
15-13	ref|NC_001137|:543255	G	T	heterozygous	SNV
15-13	ref|NC_001139|:234058	C	T	heterozygous	SNV
15-13	ref|NC_001139|:268270	C	A	heterozygous	SNV
15-13	ref|NC_001139|:297098	A	G	heterozygous	SNV
15-13	ref|NC_001139|:352848	A	G	heterozygous	SNV
15-13	ref|NC_001139|:391111	A	C	heterozygous	SNV
15-13	ref|NC_001139|:442803	G	A	heterozygous	SNV
15-13	ref|NC_001139|:724059	C	T	heterozygous	SNV
15-13	ref|NC_001139|:791465	C	T	heterozygous	SNV
15-13	ref|NC_001140|:175427	G	A	heterozygous	SNV
15-13	ref|NC_001140|:338798	T	C	heterozygous	SNV
15-13	ref|NC_001140|:351374	G	A	heterozygous	SNV
15-13	ref|NC_001140|:365451	A	G	heterozygous	SNV
15-13	ref|NC_001140|:420402	C	T	heterozygous	SNV
15-13	ref|NC_001140|:550361	A	T	heterozygous	SNV
15-13	ref|NC_001141|:63223	A	G	heterozygous	SNV
15-13	ref|NC_001141|:422654	T	C	heterozygous	SNV
15-13	ref|NC_001142|:312325	A	G	heterozygous	SNV
15-13	ref|NC_001142|:541247	T	C	heterozygous	SNV
15-13	ref|NC_001142|:565312	A	G	heterozygous	SNV
15-13	ref|NC_001142|:620847	C	A	heterozygous	SNV
15-13	ref|NC_001143|:135114	C	T	heterozygous	SNV
15-13	ref|NC_001143|:382622	T	A	heterozygous	SNV
15-13	ref|NC_001143|:656015	G	A	heterozygous	SNV
15-13	ref|NC_001144|:150381	G	T	heterozygous	SNV
15-13	ref|NC_001144|:202102	A	C	heterozygous	SNV
15-13	ref|NC_001144|:449346	A	G	heterozygous	SNV
15-13	ref|NC_001144|:889487	G	T	heterozygous	SNV
15-13	ref|NC_001144|:1062988	A	C	heterozygous	SNV
15-13	ref|NC_001145|:427050	G	A	heterozygous	SNV
15-13	ref|NC_001146|:42813	G	A	heterozygous	SNV
15-13	ref|NC_001146|:337697	G	A	heterozygous	SNV
15-13	ref|NC_001146|:570996	C	T	heterozygous	SNV
15-13	ref|NC_001147|:77886	G	A	heterozygous	SNV
15-13	ref|NC_001147|:149130	T	C	heterozygous	SNV
15-13	ref|NC_001147|:436501	T	G	heterozygous	SNV
15-13	ref|NC_001147|:451459	G	T	heterozygous	SNV
15-13	ref|NC_001147|:505698	G	A	heterozygous	SNV
15-13	ref|NC_001147|:859572	C	T	heterozygous	SNV
15-13	ref|NC_001148|:125863	A	C	heterozygous	SNV
15-13	ref|NC_001148|:215035	A	G	heterozygous	SNV
15-13	ref|NC_001148|:226634	C	T	heterozygous	SNV
15-13	ref|NC_001148|:262989	G	T	heterozygous	SNV
15-13	ref|NC_001148|:786718	C	A	heterozygous	SNV
15-13	ref|NC_001148|:832860	C	A	heterozygous	SNV
15-14	ref|NC_001133|:47266	G	T	heterozygous	SNV
15-14	ref|NC_001134|:513253	C	T	heterozygous	SNV
15-14	ref|NC_001134|:523055	C	T	heterozygous	SNV
15-14	ref|NC_001134|:528267	C	A	heterozygous	SNV
15-14	ref|NC_001134|:605420	C	A	heterozygous	SNV
15-14	ref|NC_001135|:122512	A	G	heterozygous	SNV
15-14	ref|NC_001135|:284960	T	C	heterozygous	SNV
15-14	ref|NC_001136|:32894	C	T	heterozygous	SNV
15-14	ref|NC_001136|:163869	C	T	heterozygous	SNV
15-14	ref|NC_001136|:331646	T	C	heterozygous	SNV
15-14	ref|NC_001136|:400518	G	T	heterozygous	SNV
15-14	ref|NC_001136|:833643	A	G	heterozygous	SNV
15-14	ref|NC_001136|:846427	G	T	heterozygous	SNV
15-14	ref|NC_001136|:858882	C	T	heterozygous	SNV
15-14	ref|NC_001136|:890458	G	T	heterozygous	SNV
15-14	ref|NC_001136|:909683	C	T	heterozygous	SNV
15-14	ref|NC_001136|:921955	C	A	heterozygous	SNV
15-14	ref|NC_001136|:1010093	G	T	heterozygous	SNV
15-14	ref|NC_001136|:1119501	C	G	heterozygous	SNV
15-14	ref|NC_001136|:1177533	C	A	heterozygous	SNV
15-14	ref|NC_001136|:1180183	G	T	heterozygous	SNV
15-14	ref|NC_001137|:168017	G	A	heterozygous	SNV
15-14	ref|NC_001137|:277067	G	A	heterozygous	SNV
15-14	ref|NC_001137|:277072	T	C	heterozygous	SNV
15-14	ref|NC_001137|:277075	C	T	heterozygous	SNV
15-14	ref|NC_001137|:277094	T	G	heterozygous	SNV
15-14	ref|NC_001137|:277097	G	A	heterozygous	SNV
15-14	ref|NC_001137|:277100	T	G	heterozygous	SNV
15-14	ref|NC_001137|:277102	A	G	heterozygous	SNV
15-14	ref|NC_001138|:49849	G	T	heterozygous	SNV
15-14	ref|NC_001138|:164235	G	A	heterozygous	SNV
15-14	ref|NC_001139|:268766	G	T	heterozygous	SNV
15-14	ref|NC_001139|:634663	G	T	heterozygous	SNV
15-14	ref|NC_001139|:693263	C	A	heterozygous	SNV
15-14	ref|NC_001139|:929683	C	T	heterozygous	SNV
15-14	ref|NC_001139|:957479	G	A	heterozygous	SNV
15-14	ref|NC_001140|:67364	C	T	heterozygous	SNV
15-14	ref|NC_001140|:79467	A	C	heterozygous	SNV
15-14	ref|NC_001140|:192144	C	A	heterozygous	SNV
15-14	ref|NC_001140|:226643	G	A	heterozygous	SNV
15-14	ref|NC_001140|:235521	T	C	heterozygous	SNV
15-14	ref|NC_001140|:249965	G	T	heterozygous	SNV
15-14	ref|NC_001140|:527700	T	C	heterozygous	SNV
15-14	ref|NC_001141|:86633	C	A	heterozygous	SNV
15-14	ref|NC_001141|:169462	T	C	heterozygous	SNV
15-14	ref|NC_001141|:169465	C	T	heterozygous	SNV
15-14	ref|NC_001141|:187133	G	A	heterozygous	SNV
15-14	ref|NC_001141|:381860	G	A	heterozygous	SNV
15-14	ref|NC_001142|:187506	C	T	heterozygous	SNV
15-14	ref|NC_001142|:348504	A	G	heterozygous	SNV
15-14	ref|NC_001142|:593769	C	A	heterozygous	SNV
15-14	ref|NC_001143|:47812	C	T	heterozygous	SNV
15-14	ref|NC_001143|:158810	A	G	heterozygous	SNV
15-14	ref|NC_001144|:58234	C	T	heterozygous	SNV
15-14	ref|NC_001144|:269260	A	G	heterozygous	SNV
15-14	ref|NC_001144|:426584	G	T	heterozygous	SNV
15-14	ref|NC_001144|:431341	C	T	heterozygous	SNV
15-14	ref|NC_001144|:674468	G	A	heterozygous	SNV
15-14	ref|NC_001144|:781206	A	G	heterozygous	SNV
15-14	ref|NC_001144|:886104	C	T	heterozygous	SNV
15-14	ref|NC_001144|:1045061	G	T	heterozygous	SNV
15-14	ref|NC_001145|:354568	A	T	heterozygous	SNV
15-14	ref|NC_001145|:354569	A	G	heterozygous	SNV
15-14	ref|NC_001145|:850635	T	C	heterozygous	SNV
15-14	ref|NC_001145|:854426	T	C	heterozygous	SNV
15-14	ref|NC_001145|:889933	C	T	heterozygous	SNV
15-14	ref|NC_001146|:11531	C	T	heterozygous	SNV
15-14	ref|NC_001146|:92904	C	T	heterozygous	SNV
15-14	ref|NC_001146|:215030	G	A	heterozygous	SNV
15-14	ref|NC_001146|:634616	C	T	heterozygous	SNV
15-14	ref|NC_001146|:699494	G	T	heterozygous	SNV
15-14	ref|NC_001146|:722792	A	G	heterozygous	SNV
15-14	ref|NC_001147|:93042	A	G	heterozygous	SNV
15-14	ref|NC_001147|:125106	C	A	heterozygous	SNV
15-14	ref|NC_001147|:178493	G	A	heterozygous	SNV
15-14	ref|NC_001147|:298860	G	A	heterozygous	SNV
15-14	ref|NC_001147|:553486	G	A	heterozygous	SNV
15-14	ref|NC_001147|:556709	C	T	heterozygous	SNV
15-14	ref|NC_001147|:650391	T	C	heterozygous	SNV
15-14	ref|NC_001147|:924887	G	A	heterozygous	SNV
15-14	ref|NC_001148|:34845	G	T	heterozygous	SNV
15-14	ref|NC_001148|:98543	T	C	heterozygous	SNV
15-14	ref|NC_001148|:206823	G	T	heterozygous	SNV
15-14	ref|NC_001148|:500131	G	A	heterozygous	SNV
15-14	ref|NC_001148|:527183	A	G	heterozygous	SNV
15-14	ref|NC_001148|:768609	G	T	heterozygous	SNV
15-15	ref|NC_001133|:47266	G	T	heterozygous	SNV
15-15	ref|NC_001133|:120334	C	G	heterozygous	SNV
15-15	ref|NC_001133|:124738	G	T	heterozygous	SNV
15-15	ref|NC_001134|:54882	C	A	heterozygous	SNV
15-15	ref|NC_001134|:58707	T	C	heterozygous	SNV
15-15	ref|NC_001134|:95757	G	T	heterozygous	SNV
15-15	ref|NC_001134|:176905	C	T	heterozygous	SNV
15-15	ref|NC_001134|:206528	T	C	heterozygous	SNV
15-15	ref|NC_001134|:242640	T	A	heterozygous	SNV
15-15	ref|NC_001134|:335723	C	T	heterozygous	SNV
15-15	ref|NC_001134|:584449	C	T	heterozygous	SNV
15-15	ref|NC_001135|:213586	C	T	heterozygous	SNV
15-15	ref|NC_001135|:275391	C	T	heterozygous	SNV
15-15	ref|NC_001136|:144334	G	A	heterozygous	SNV
15-15	ref|NC_001136|:210953	C	A	heterozygous	SNV
15-15	ref|NC_001136|:214118	T	G	heterozygous	SNV
15-15	ref|NC_001136|:747547	A	G	heterozygous	SNV
15-15	ref|NC_001136|:1050689	C	T	heterozygous	SNV
15-15	ref|NC_001136|:1127015	C	A	heterozygous	SNV
15-15	ref|NC_001137|:74802	A	G	heterozygous	SNV
15-15	ref|NC_001137|:141941	C	T	heterozygous	SNV
15-15	ref|NC_001137|:167922	G	T	heterozygous	SNV
15-15	ref|NC_001137|:431231	C	T	heterozygous	SNV
15-15	ref|NC_001137|:458130	G	C	heterozygous	SNV
15-15	ref|NC_001137|:562436	C	T	heterozygous	SNV
15-15	ref|NC_001138|:123559	G	A	heterozygous	SNV
15-15	ref|NC_001139|:57719	C	T	heterozygous	SNV
15-15	ref|NC_001139|:288055	C	T	heterozygous	SNV
15-15	ref|NC_001139|:923013	T	A	heterozygous	SNV
15-15	ref|NC_001139|:1012923	G	T	heterozygous	SNV
15-15	ref|NC_001140|:82596	A	G	heterozygous	SNV
15-15	ref|NC_001140|:365382	A	G	heterozygous	SNV
15-15	ref|NC_001140|:365385	A	G	heterozygous	SNV
15-15	ref|NC_001140|:365418	G	A	heterozygous	SNV
15-15	ref|NC_001140|:365421	G	A	heterozygous	SNV
15-15	ref|NC_001140|:365427	A	C	heterozygous	SNV
15-15	ref|NC_001140|:365431	T	C	heterozygous	SNV
15-15	ref|NC_001141|:63223	A	G	heterozygous	SNV
15-15	ref|NC_001142|:533018	C	T	heterozygous	SNV
15-15	ref|NC_001142|:539160	C	A	heterozygous	SNV
15-15	ref|NC_001142|:727746	C	A	heterozygous	SNV
15-15	ref|NC_001143|:93884	T	C	heterozygous	SNV
15-15	ref|NC_001143|:335973	G	A	heterozygous	SNV
15-15	ref|NC_001143|:651388	G	A	heterozygous	SNV
15-15	ref|NC_001144|:245447	C	A	heterozygous	SNV
15-15	ref|NC_001144|:567422	A	G	heterozygous	SNV
15-15	ref|NC_001144|:859983	G	A	heterozygous	SNV
15-15	ref|NC_001144|:897153	T	C	heterozygous	SNV
15-15	ref|NC_001144|:926047	G	A	heterozygous	SNV
15-15	ref|NC_001144|:953203	T	C	heterozygous	SNV
15-15	ref|NC_001144|:1060098	C	T	heterozygous	SNV
15-15	ref|NC_001145|:184632	C	T	heterozygous	SNV
15-15	ref|NC_001145|:311969	C	T	heterozygous	SNV
15-15	ref|NC_001145|:327485	G	A	heterozygous	SNV
15-15	ref|NC_001145|:673932	C	A	heterozygous	SNV
15-15	ref|NC_001145|:736114	A	G	heterozygous	SNV
15-15	ref|NC_001145|:782038	C	A	heterozygous	SNV
15-15	ref|NC_001145|:806646	T	A	heterozygous	SNV
15-15	ref|NC_001145|:876768	A	C	heterozygous	SNV
15-15	ref|NC_001145|:910145	G	T	heterozygous	SNV
15-15	ref|NC_001146|:73266	A	G	heterozygous	SNV
15-15	ref|NC_001146|:90711	G	T	heterozygous	SNV
15-15	ref|NC_001146|:137770	C	T	heterozygous	SNV
15-15	ref|NC_001146|:336691	T	C	heterozygous	SNV
15-15	ref|NC_001146|:364176	A	G	heterozygous	SNV
15-15	ref|NC_001146|:458006	A	G	heterozygous	SNV
15-15	ref|NC_001146|:459924	T	G	heterozygous	SNV
15-15	ref|NC_001146|:478481	C	G	heterozygous	SNV
15-15	ref|NC_001146|:625884	C	A	heterozygous	SNV
15-15	ref|NC_001146|:749407	C	T	heterozygous	SNV
15-15	ref|NC_001147|:261200	G	T	heterozygous	SNV
15-15	ref|NC_001147|:324705	A	G	heterozygous	SNV
15-15	ref|NC_001147|:359256	C	A	heterozygous	SNV
15-15	ref|NC_001147|:465686	T	G	heterozygous	SNV
15-15	ref|NC_001147|:845582	C	A	heterozygous	SNV
15-15	ref|NC_001147|:857528	T	C	heterozygous	SNV
15-15	ref|NC_001148|:51857	A	G	heterozygous	SNV
15-15	ref|NC_001148|:179782	G	T	heterozygous	SNV
15-15	ref|NC_001148|:308776	G	T	heterozygous	SNV
15-15	ref|NC_001148|:506931	A	G	heterozygous	SNV
15-15	ref|NC_001148|:536858	G	T	heterozygous	SNV
15-15	ref|NC_001148|:640947	G	T	heterozygous	SNV
15-16	ref|NC_001134|:12872	G	T	heterozygous	SNV
15-16	ref|NC_001134|:198152	A	G	heterozygous	SNV
15-16	ref|NC_001134|:373869	A	G	heterozygous	SNV
15-16	ref|NC_001134|:626155	A	G	heterozygous	SNV
15-16	ref|NC_001134|:727280	G	A	heterozygous	SNV
15-16	ref|NC_001135|:235329	T	C	heterozygous	SNV
15-16	ref|NC_001136|:56985	C	T	heterozygous	SNV
15-16	ref|NC_001136|:214551	G	A	heterozygous	SNV
15-16	ref|NC_001136|:223660	T	C	heterozygous	SNV
15-16	ref|NC_001136|:248627	C	T	heterozygous	SNV
15-16	ref|NC_001136|:379804	C	T	heterozygous	SNV
15-16	ref|NC_001136|:419656	G	A	heterozygous	SNV
15-16	ref|NC_001136|:673168	G	A	heterozygous	SNV
15-16	ref|NC_001136|:740333	C	T	heterozygous	SNV
15-16	ref|NC_001136|:1063099	G	T	heterozygous	SNV
15-16	ref|NC_001136|:1327494	T	C	heterozygous	SNV
15-16	ref|NC_001136|:1357143	T	C	heterozygous	SNV
15-16	ref|NC_001136|:1402822	C	T	heterozygous	SNV
15-16	ref|NC_001137|:84110	C	T	heterozygous	SNV
15-16	ref|NC_001137|:164224	T	C	heterozygous	SNV
15-16	ref|NC_001137|:341931	A	G	heterozygous	SNV
15-16	ref|NC_001137|:439333	C	T	heterozygous	SNV
15-16	ref|NC_001137|:545521	C	T	heterozygous	SNV
15-16	ref|NC_001139|:61611	G	A	heterozygous	SNV
15-16	ref|NC_001139|:153088	G	A	heterozygous	SNV
15-16	ref|NC_001139|:234058	C	T	heterozygous	SNV
15-16	ref|NC_001139|:278805	T	A	heterozygous	SNV
15-16	ref|NC_001139|:384156	C	T	heterozygous	SNV
15-16	ref|NC_001139|:884125	A	G	heterozygous	SNV
15-16	ref|NC_001139|:901202	T	C	heterozygous	SNV
15-16	ref|NC_001140|:233625	C	T	heterozygous	SNV
15-16	ref|NC_001140|:481816	C	A	heterozygous	SNV
15-16	ref|NC_001140|:551435	T	A	heterozygous	SNV
15-16	ref|NC_001141|:63223	A	G	heterozygous	SNV
15-16	ref|NC_001141|:79755	C	T	heterozygous	SNV
15-16	ref|NC_001141|:156280	C	A	heterozygous	SNV
15-16	ref|NC_001142|:30212	C	T	heterozygous	SNV
15-16	ref|NC_001143|:362591	A	G	heterozygous	SNV
15-16	ref|NC_001143|:442713	G	A	heterozygous	SNV
15-16	ref|NC_001143|:531276	G	A	heterozygous	SNV
15-16	ref|NC_001143|:599555	C	A	heterozygous	SNV
15-16	ref|NC_001144|:752710	C	A	heterozygous	SNV
15-16	ref|NC_001144|:773388	T	G	heterozygous	SNV
15-16	ref|NC_001144|:1017092	C	A	heterozygous	SNV
15-16	ref|NC_001145|:179984	C	T	heterozygous	SNV
15-16	ref|NC_001145|:184632	C	T	heterozygous	SNV
15-16	ref|NC_001145|:315377	A	T	heterozygous	SNV
15-16	ref|NC_001145|:556641	C	T	heterozygous	SNV
15-16	ref|NC_001145|:589439	C	A	heterozygous	SNV
15-16	ref|NC_001145|:603900	C	T	heterozygous	SNV
15-16	ref|NC_001145|:658209	G	A	heterozygous	SNV
15-16	ref|NC_001146|:217734	G	A	heterozygous	SNV
15-16	ref|NC_001146|:313309	A	G	heterozygous	SNV
15-16	ref|NC_001146|:644673	C	A	heterozygous	SNV
15-16	ref|NC_001146|:717316	A	T	heterozygous	SNV
15-16	ref|NC_001147|:53834	A	G	heterozygous	SNV
15-16	ref|NC_001147|:78635	C	T	heterozygous	SNV
15-16	ref|NC_001147|:196986	G	T	heterozygous	SNV
15-16	ref|NC_001147|:209009	C	T	heterozygous	SNV
15-16	ref|NC_001147|:259966	A	G	heterozygous	SNV
15-16	ref|NC_001147|:301306	G	A	heterozygous	SNV
15-16	ref|NC_001147|:482730	G	A	heterozygous	SNV
15-16	ref|NC_001147|:509209	A	T	heterozygous	SNV
15-16	ref|NC_001147|:542982	G	T	heterozygous	SNV
15-16	ref|NC_001147|:627261	C	A	heterozygous	SNV
15-16	ref|NC_001147|:741499	C	T	heterozygous	SNV
15-16	ref|NC_001147|:920389	A	C	heterozygous	SNV
15-16	ref|NC_001148|:33940	A	C	heterozygous	SNV
15-16	ref|NC_001148|:42778	G	T	heterozygous	SNV
15-16	ref|NC_001148|:77454	G	A	heterozygous	SNV
15-16	ref|NC_001148|:165800	G	A	heterozygous	SNV
15-16	ref|NC_001148|:650511	T	C	heterozygous	SNV
15-16	ref|NC_001148|:722680	T	G	heterozygous	SNV
15-16	ref|NC_001148|:786718	C	A	heterozygous	SNV
15-17	ref|NC_001133|:31506	T	C	heterozygous	SNV
15-17	ref|NC_001133|:55065	G	T	heterozygous	SNV
15-17	ref|NC_001133|:114621	C	T	heterozygous	SNV
15-17	ref|NC_001133|:199868	C	T	heterozygous	SNV
15-17	ref|NC_001134|:88131	T	C	heterozygous	SNV
15-17	ref|NC_001134|:256388	C	A	heterozygous	SNV
15-17	ref|NC_001134|:277771	G	A	heterozygous	SNV
15-17	ref|NC_001134|:391305	A	G	heterozygous	SNV
15-17	ref|NC_001134|:434713	T	C	heterozygous	SNV
15-17	ref|NC_001134|:596523	T	C	heterozygous	SNV
15-17	ref|NC_001134|:632812	G	A	heterozygous	SNV
15-17	ref|NC_001135|:196764	C	T	heterozygous	SNV
15-17	ref|NC_001135|:303913	C	A	heterozygous	SNV
15-17	ref|NC_001136|:11763	G	A	heterozygous	SNV
15-17	ref|NC_001136|:19290	C	T	heterozygous	SNV
15-17	ref|NC_001136|:96423	C	A	heterozygous	SNV
15-17	ref|NC_001136|:108067	C	A	heterozygous	SNV
15-17	ref|NC_001136|:660602	T	C	heterozygous	SNV
15-17	ref|NC_001136|:673200	G	A	heterozygous	SNV
15-17	ref|NC_001136|:952224	G	A	heterozygous	SNV
15-17	ref|NC_001136|:1090574	G	A	heterozygous	SNV
15-17	ref|NC_001136|:1125089	A	G	heterozygous	SNV
15-17	ref|NC_001136|:1225217	G	A	heterozygous	SNV
15-17	ref|NC_001136|:1443433	C	A	heterozygous	SNV
15-17	ref|NC_001137|:43904	G	T	heterozygous	SNV
15-17	ref|NC_001137|:48118	C	T	heterozygous	SNV
15-17	ref|NC_001138|:24915	C	A	heterozygous	SNV
15-17	ref|NC_001138|:193918	G	T	heterozygous	SNV
15-17	ref|NC_001139|:38597	C	A	heterozygous	SNV
15-17	ref|NC_001139|:117361	G	T	heterozygous	SNV
15-17	ref|NC_001139|:773301	C	G	heterozygous	SNV
15-17	ref|NC_001139|:897166	T	C	heterozygous	SNV
15-17	ref|NC_001139|:1047433	G	T	heterozygous	SNV
15-17	ref|NC_001140|:258116	G	T	heterozygous	SNV
15-17	ref|NC_001140|:302444	G	A	heterozygous	SNV
15-17	ref|NC_001140|:336599	G	A	heterozygous	SNV
15-17	ref|NC_001140|:459774	C	A	heterozygous	SNV
15-17	ref|NC_001140|:479153	A	G	heterozygous	SNV
15-17	ref|NC_001141|:63223	A	G	heterozygous	SNV
15-17	ref|NC_001141|:357325	T	A	heterozygous	SNV
15-17	ref|NC_001141|:358888	C	A	heterozygous	SNV
15-17	ref|NC_001142|:224453	G	A	heterozygous	SNV
15-17	ref|NC_001142|:457156	T	C	heterozygous	SNV
15-17	ref|NC_001142|:682842	G	T	heterozygous	SNV
15-17	ref|NC_001143|:520399	C	T	heterozygous	SNV
15-17	ref|NC_001144|:281809	A	T	heterozygous	SNV
15-17	ref|NC_001144|:1019127	A	T	heterozygous	SNV
15-17	ref|NC_001145|:24654	C	A	heterozygous	SNV
15-17	ref|NC_001145|:173354	G	A	heterozygous	SNV
15-17	ref|NC_001145|:295221	T	C	heterozygous	SNV
15-17	ref|NC_001145|:663325	G	A	heterozygous	SNV
15-17	ref|NC_001145|:709127	T	A	heterozygous	SNV
15-17	ref|NC_001146|:578251	C	A	heterozygous	SNV
15-17	ref|NC_001147|:110818	A	G	heterozygous	SNV
15-17	ref|NC_001147|:387198	G	A	heterozygous	SNV
15-17	ref|NC_001147|:753311	T	C	heterozygous	SNV
15-17	ref|NC_001147|:756136	C	T	heterozygous	SNV
15-17	ref|NC_001147|:976239	C	G	heterozygous	SNV
15-17	ref|NC_001147|:1053619	T	A	heterozygous	SNV
15-17	ref|NC_001147|:1064421	T	C	heterozygous	SNV
15-17	ref|NC_001148|:41427	C	A	heterozygous	SNV
15-17	ref|NC_001148|:160570	A	G	heterozygous	SNV
15-17	ref|NC_001148|:298250	T	G	heterozygous	SNV
15-17	ref|NC_001148|:369749	C	T	heterozygous	SNV
15-17	ref|NC_001148|:572795	T	C	heterozygous	SNV
15-17	ref|NC_001148|:585348	G	A	heterozygous	SNV
15-17	ref|NC_001148|:748631	C	A	heterozygous	SNV
15-17	ref|NC_001148|:786718	C	A	heterozygous	SNV
15-17	ref|NC_001148|:821817	A	G	heterozygous	SNV
15-18	ref|NC_001134|:163074	C	T	heterozygous	SNV
15-18	ref|NC_001134|:493578	C	A	heterozygous	SNV
15-18	ref|NC_001134|:617860	C	T	heterozygous	SNV
15-18	ref|NC_001134|:632170	G	T	heterozygous	SNV
15-18	ref|NC_001134|:715693	T	C	heterozygous	SNV
15-18	ref|NC_001134|:728624	G	A	heterozygous	SNV
15-18	ref|NC_001135|:104056	C	T	heterozygous	SNV
15-18	ref|NC_001135|:107912	A	T	heterozygous	SNV
15-18	ref|NC_001135|:107913	T	A	heterozygous	SNV
15-18	ref|NC_001135|:241485	C	A	heterozygous	SNV
15-18	ref|NC_001135|:258966	G	T	heterozygous	SNV
15-18	ref|NC_001135|:260046	C	T	heterozygous	SNV
15-18	ref|NC_001135|:305743	T	C	heterozygous	SNV
15-18	ref|NC_001136|:172728	C	G	heterozygous	SNV
15-18	ref|NC_001136|:520519	T	C	heterozygous	SNV
15-18	ref|NC_001136|:602541	G	A	heterozygous	SNV
15-18	ref|NC_001136|:656641	G	A	heterozygous	SNV
15-18	ref|NC_001136|:1109046	G	A	heterozygous	SNV
15-18	ref|NC_001136|:1135594	A	C	heterozygous	SNV
15-18	ref|NC_001137|:141971	G	C	heterozygous	SNV
15-18	ref|NC_001137|:357317	C	A	heterozygous	SNV
15-18	ref|NC_001137|:414719	G	A	heterozygous	SNV
15-18	ref|NC_001137|:417628	A	G	heterozygous	SNV
15-18	ref|NC_001137|:463671	C	A	heterozygous	SNV
15-18	ref|NC_001138|:19635	G	A	heterozygous	SNV
15-18	ref|NC_001138|:192432	C	T	heterozygous	SNV
15-18	ref|NC_001138|:197136	G	T	heterozygous	SNV
15-18	ref|NC_001138|:200232	C	A	heterozygous	SNV
15-18	ref|NC_001139|:20244	G	A	heterozygous	SNV
15-18	ref|NC_001139|:36153	G	T	heterozygous	SNV
15-18	ref|NC_001139|:69423	T	A	heterozygous	SNV
15-18	ref|NC_001139|:178319	T	G	heterozygous	SNV
15-18	ref|NC_001139|:251024	G	A	heterozygous	SNV
15-18	ref|NC_001139|:284937	C	T	heterozygous	SNV
15-18	ref|NC_001139|:553138	C	A	heterozygous	SNV
15-18	ref|NC_001139|:836164	C	A	heterozygous	SNV
15-18	ref|NC_001139|:1072664	A	C	heterozygous	SNV
15-18	ref|NC_001140|:437113	G	C	heterozygous	SNV
15-18	ref|NC_001141|:20666	A	G	heterozygous	SNV
15-18	ref|NC_001141|:63223	A	G	heterozygous	SNV
15-18	ref|NC_001141|:67931	A	G	heterozygous	SNV
15-18	ref|NC_001141|:86649	A	T	heterozygous	SNV
15-18	ref|NC_001141|:288764	C	A	heterozygous	SNV
15-18	ref|NC_001141|:335985	G	A	heterozygous	SNV
15-18	ref|NC_001141|:346458	C	A	heterozygous	SNV
15-18	ref|NC_001141|:351841	C	A	heterozygous	SNV
15-18	ref|NC_001141|:419495	A	G	heterozygous	SNV
15-18	ref|NC_001142|:110556	G	A	heterozygous	SNV
15-18	ref|NC_001142|:443170	C	A	heterozygous	SNV
15-18	ref|NC_001142|:554305	G	A	heterozygous	SNV
15-18	ref|NC_001142|:580250	T	C	heterozygous	SNV
15-18	ref|NC_001142|:613105	G	A	heterozygous	SNV
15-18	ref|NC_001143|:40119	C	T	heterozygous	SNV
15-18	ref|NC_001143|:51605	C	T	heterozygous	SNV
15-18	ref|NC_001143|:393795	G	A	heterozygous	SNV
15-18	ref|NC_001143|:471014	G	T	heterozygous	SNV
15-18	ref|NC_001143|:564630	G	T	heterozygous	SNV
15-18	ref|NC_001143|:625316	G	T	heterozygous	SNV
15-18	ref|NC_001144|:30511	A	T	heterozygous	SNV
15-18	ref|NC_001144|:34442	C	T	heterozygous	SNV
15-18	ref|NC_001144|:38532	C	A	heterozygous	SNV
15-18	ref|NC_001144|:114664	T	C	heterozygous	SNV
15-18	ref|NC_001144|:236591	G	A	heterozygous	SNV
15-18	ref|NC_001144|:368324	C	T	heterozygous	SNV
15-18	ref|NC_001144|:589421	C	T	heterozygous	SNV
15-18	ref|NC_001144|:663918	G	A	heterozygous	SNV
15-18	ref|NC_001144|:789226	G	A	heterozygous	SNV
15-18	ref|NC_001144|:789230	G	A	heterozygous	SNV
15-18	ref|NC_001144|:789234	A	G	heterozygous	SNV
15-18	ref|NC_001144|:789247	A	G	heterozygous	SNV
15-18	ref|NC_001144|:789251	A	G	heterozygous	SNV
15-18	ref|NC_001144|:789254	A	G	heterozygous	SNV
15-18	ref|NC_001144|:923273	G	A	heterozygous	SNV
15-18	ref|NC_001144|:1002231	A	G	heterozygous	SNV
15-18	ref|NC_001144|:1062988	A	C	heterozygous	SNV
15-18	ref|NC_001145|:194046	C	A	heterozygous	SNV
15-18	ref|NC_001145|:244336	G	T	heterozygous	SNV
15-18	ref|NC_001145|:335388	T	C	heterozygous	SNV
15-18	ref|NC_001145|:485111	A	G	heterozygous	SNV
15-18	ref|NC_001145|:512540	G	T	heterozygous	SNV
15-18	ref|NC_001146|:224589	C	T	heterozygous	SNV
15-18	ref|NC_001146|:271940	A	G	heterozygous	SNV
15-18	ref|NC_001146|:319159	C	A	heterozygous	SNV
15-18	ref|NC_001146|:365127	G	A	heterozygous	SNV
15-18	ref|NC_001146|:418080	A	G	heterozygous	SNV
15-18	ref|NC_001146|:527423	G	T	heterozygous	SNV
15-18	ref|NC_001146|:665063	A	T	heterozygous	SNV
15-18	ref|NC_001146|:765007	G	A	heterozygous	SNV
15-18	ref|NC_001147|:213327	A	G	heterozygous	SNV
15-18	ref|NC_001147|:289367	C	A	heterozygous	SNV
15-18	ref|NC_001147|:341463	C	T	heterozygous	SNV
15-18	ref|NC_001148|:41865	G	A	heterozygous	SNV
15-18	ref|NC_001148|:76196	T	C	heterozygous	SNV
15-18	ref|NC_001148|:248116	C	T	heterozygous	SNV
15-18	ref|NC_001148|:336895	A	G	heterozygous	SNV
15-18	ref|NC_001148|:394461	A	C	heterozygous	SNV
15-18	ref|NC_001148|:478260	C	T	heterozygous	SNV
15-18	ref|NC_001148|:499668	G	A	heterozygous	SNV
15-18	ref|NC_001148|:592533	A	G	heterozygous	SNV
15-18	ref|NC_001148|:618078	A	G	heterozygous	SNV
15-18	ref|NC_001148|:645537	G	T	heterozygous	SNV
15-18	ref|NC_001148|:786718	C	A	heterozygous	SNV
15-18	ref|NC_001148|:889254	G	A	heterozygous	SNV
15-18	ref|NC_001139|:1077387	C	T	homozygous	SNV
15-18	ref|NC_001146|:554930	A	T	homozygous	SNV
15-19	ref|NC_001134|:12801	T	G	heterozygous	SNV
15-19	ref|NC_001134|:50134	G	T	heterozygous	SNV
15-19	ref|NC_001134|:237658	A	G	heterozygous	SNV
15-19	ref|NC_001134|:482764	C	A	heterozygous	SNV
15-19	ref|NC_001134|:577402	G	A	heterozygous	SNV
15-19	ref|NC_001134|:607366	C	T	heterozygous	SNV
15-19	ref|NC_001135|:23787	G	T	heterozygous	SNV
15-19	ref|NC_001135|:69444	C	A	heterozygous	SNV
15-19	ref|NC_001136|:23342	G	T	heterozygous	SNV
15-19	ref|NC_001136|:30672	G	T	heterozygous	SNV
15-19	ref|NC_001136|:390435	A	G	heterozygous	SNV
15-19	ref|NC_001136|:390438	A	G	heterozygous	SNV
15-19	ref|NC_001136|:654921	T	C	heterozygous	SNV
15-19	ref|NC_001136|:817612	T	C	heterozygous	SNV
15-19	ref|NC_001136|:843126	G	A	heterozygous	SNV
15-19	ref|NC_001136|:903478	C	T	heterozygous	SNV
15-19	ref|NC_001137|:35080	A	G	heterozygous	SNV
15-19	ref|NC_001137|:266663	G	A	heterozygous	SNV
15-19	ref|NC_001137|:469059	A	C	heterozygous	SNV
15-19	ref|NC_001137|:480132	C	T	heterozygous	SNV
15-19	ref|NC_001137|:564945	C	A	heterozygous	SNV
15-19	ref|NC_001139|:438680	G	C	heterozygous	SNV
15-19	ref|NC_001139|:641396	G	T	heterozygous	SNV
15-19	ref|NC_001139|:1003273	C	T	heterozygous	SNV
15-19	ref|NC_001140|:347944	G	T	heterozygous	SNV
15-19	ref|NC_001140|:542916	C	T	heterozygous	SNV
15-19	ref|NC_001141|:63223	A	G	heterozygous	SNV
15-19	ref|NC_001142|:540586	C	A	heterozygous	SNV
15-19	ref|NC_001142|:707495	G	T	heterozygous	SNV
15-19	ref|NC_001143|:411660	C	A	heterozygous	SNV
15-19	ref|NC_001144|:164668	G	A	heterozygous	SNV
15-19	ref|NC_001144|:277111	T	C	heterozygous	SNV
15-19	ref|NC_001144|:512119	C	T	heterozygous	SNV
15-19	ref|NC_001144|:674371	G	A	heterozygous	SNV
15-19	ref|NC_001144|:747856	C	A	heterozygous	SNV
15-19	ref|NC_001144|:938578	G	A	heterozygous	SNV
15-19	ref|NC_001144|:1048529	G	A	heterozygous	SNV
15-19	ref|NC_001145|:90793	C	T	heterozygous	SNV
15-19	ref|NC_001145|:257710	G	T	heterozygous	SNV
15-19	ref|NC_001145|:585649	A	G	heterozygous	SNV
15-19	ref|NC_001146|:39181	C	A	heterozygous	SNV
15-19	ref|NC_001146|:120061	G	T	heterozygous	SNV
15-19	ref|NC_001146|:201005	G	T	heterozygous	SNV
15-19	ref|NC_001146|:338336	G	A	heterozygous	SNV
15-19	ref|NC_001146|:667227	T	C	heterozygous	SNV
15-19	ref|NC_001146|:752927	C	A	heterozygous	SNV
15-19	ref|NC_001147|:248050	A	C	heterozygous	SNV
15-19	ref|NC_001147|:334051	G	A	heterozygous	SNV
15-19	ref|NC_001147|:352119	C	T	heterozygous	SNV
15-19	ref|NC_001147|:894992	C	T	heterozygous	SNV
15-19	ref|NC_001147|:961548	T	G	heterozygous	SNV
15-19	ref|NC_001148|:43119	A	G	heterozygous	SNV
15-19	ref|NC_001148|:158961	A	G	heterozygous	SNV
15-19	ref|NC_001148|:184364	C	A	heterozygous	SNV
15-19	ref|NC_001148|:192671	C	T	heterozygous	SNV
15-19	ref|NC_001148|:560609	C	T	heterozygous	SNV
15-19	ref|NC_001148|:693370	A	G	heterozygous	SNV
15-19	ref|NC_001148|:756833	G	T	heterozygous	SNV
15-19	ref|NC_001148|:786718	C	A	heterozygous	SNV
15-19	ref|NC_001148|:796141	C	A	heterozygous	SNV
15-2	ref|NC_001133|:25355	T	C	heterozygous	SNV
15-2	ref|NC_001133|:70442	G	T	heterozygous	SNV
15-2	ref|NC_001133|:116838	G	T	heterozygous	SNV
15-2	ref|NC_001133|:175066	G	A	heterozygous	SNV
15-2	ref|NC_001134|:496820	T	G	heterozygous	SNV
15-2	ref|NC_001134|:737788	G	T	heterozygous	SNV
15-2	ref|NC_001134|:742875	C	A	heterozygous	SNV
15-2	ref|NC_001134|:780350	G	T	heterozygous	SNV
15-2	ref|NC_001135|:36202	C	T	heterozygous	SNV
15-2	ref|NC_001135|:57235	A	C	heterozygous	SNV
15-2	ref|NC_001135|:249353	A	G	heterozygous	SNV
15-2	ref|NC_001135|:252747	T	A	heterozygous	SNV
15-2	ref|NC_001135|:263021	G	T	heterozygous	SNV
15-2	ref|NC_001136|:158293	C	T	heterozygous	SNV
15-2	ref|NC_001136|:678698	A	G	heterozygous	SNV
15-2	ref|NC_001136|:1255391	A	C	heterozygous	SNV
15-2	ref|NC_001136|:1372153	C	G	heterozygous	SNV
15-2	ref|NC_001136|:1435721	G	A	heterozygous	SNV
15-2	ref|NC_001137|:79254	C	A	heterozygous	SNV
15-2	ref|NC_001137|:212186	G	A	heterozygous	SNV
15-2	ref|NC_001137|:216481	T	G	heterozygous	SNV
15-2	ref|NC_001137|:218004	C	A	heterozygous	SNV
15-2	ref|NC_001137|:249873	C	T	heterozygous	SNV
15-2	ref|NC_001137|:270476	A	C	heterozygous	SNV
15-2	ref|NC_001137|:466639	C	T	heterozygous	SNV
15-2	ref|NC_001137|:531583	C	A	heterozygous	SNV
15-2	ref|NC_001138|:13797	C	A	heterozygous	SNV
15-2	ref|NC_001138|:62623	G	A	heterozygous	SNV
15-2	ref|NC_001138|:240105	C	A	heterozygous	SNV
15-2	ref|NC_001139|:110926	A	G	heterozygous	SNV
15-2	ref|NC_001139|:132699	A	G	heterozygous	SNV
15-2	ref|NC_001139|:310741	C	T	heterozygous	SNV
15-2	ref|NC_001139|:365835	A	G	heterozygous	SNV
15-2	ref|NC_001139|:739276	G	A	heterozygous	SNV
15-2	ref|NC_001139|:770848	C	T	heterozygous	SNV
15-2	ref|NC_001140|:173967	T	C	heterozygous	SNV
15-2	ref|NC_001140|:250844	A	G	heterozygous	SNV
15-2	ref|NC_001140|:355502	G	A	heterozygous	SNV
15-2	ref|NC_001140|:437619	G	T	heterozygous	SNV
15-2	ref|NC_001141|:164862	C	T	heterozygous	SNV
15-2	ref|NC_001141|:244145	G	A	heterozygous	SNV
15-2	ref|NC_001141|:398090	A	G	heterozygous	SNV
15-2	ref|NC_001141|:402144	C	A	heterozygous	SNV
15-2	ref|NC_001142|:105134	G	A	heterozygous	SNV
15-2	ref|NC_001142|:214176	A	G	heterozygous	SNV
15-2	ref|NC_001142|:246828	G	A	heterozygous	SNV
15-2	ref|NC_001142|:256898	G	T	heterozygous	SNV
15-2	ref|NC_001142|:284724	T	C	heterozygous	SNV
15-2	ref|NC_001142|:292134	T	C	heterozygous	SNV
15-2	ref|NC_001142|:369865	A	G	heterozygous	SNV
15-2	ref|NC_001142|:413554	G	A	heterozygous	SNV
15-2	ref|NC_001142|:460094	C	T	heterozygous	SNV
15-2	ref|NC_001142|:572637	A	G	heterozygous	SNV
15-2	ref|NC_001142|:654112	C	T	heterozygous	SNV
15-2	ref|NC_001143|:218360	C	A	heterozygous	SNV
15-2	ref|NC_001143|:232543	G	A	heterozygous	SNV
15-2	ref|NC_001143|:412544	C	A	heterozygous	SNV
15-2	ref|NC_001144|:34336	G	A	heterozygous	SNV
15-2	ref|NC_001144|:106325	G	A	heterozygous	SNV
15-2	ref|NC_001144|:250528	G	C	heterozygous	SNV
15-2	ref|NC_001144|:278117	T	G	heterozygous	SNV
15-2	ref|NC_001144|:632556	C	A	heterozygous	SNV
15-2	ref|NC_001144|:858944	C	T	heterozygous	SNV
15-2	ref|NC_001144|:995351	C	T	heterozygous	SNV
15-2	ref|NC_001144|:998093	G	A	heterozygous	SNV
15-2	ref|NC_001145|:120132	G	T	heterozygous	SNV
15-2	ref|NC_001145|:121260	G	A	heterozygous	SNV
15-2	ref|NC_001145|:410498	A	G	heterozygous	SNV
15-2	ref|NC_001145|:469437	G	T	heterozygous	SNV
15-2	ref|NC_001145|:533912	G	T	heterozygous	SNV
15-2	ref|NC_001145|:586457	G	A	heterozygous	SNV
15-2	ref|NC_001145|:601723	T	C	heterozygous	SNV
15-2	ref|NC_001145|:723636	A	T	heterozygous	SNV
15-2	ref|NC_001146|:12913	G	A	heterozygous	SNV
15-2	ref|NC_001146|:163217	G	A	heterozygous	SNV
15-2	ref|NC_001146|:347128	T	C	heterozygous	SNV
15-2	ref|NC_001146|:622309	C	A	heterozygous	SNV
15-2	ref|NC_001146|:651604	G	T	heterozygous	SNV
15-2	ref|NC_001146|:661068	G	A	heterozygous	SNV
15-2	ref|NC_001146|:741715	T	C	heterozygous	SNV
15-2	ref|NC_001147|:191599	T	C	heterozygous	SNV
15-2	ref|NC_001147|:297536	T	A	heterozygous	SNV
15-2	ref|NC_001147|:423765	C	A	heterozygous	SNV
15-2	ref|NC_001147|:606055	A	C	heterozygous	SNV
15-2	ref|NC_001147|:897111	T	C	heterozygous	SNV
15-2	ref|NC_001147|:910132	C	T	heterozygous	SNV
15-2	ref|NC_001148|:88059	T	C	heterozygous	SNV
15-2	ref|NC_001148|:235621	G	A	heterozygous	SNV
15-2	ref|NC_001148|:269276	C	T	heterozygous	SNV
15-2	ref|NC_001148|:490368	A	G	heterozygous	SNV
15-2	ref|NC_001148|:582658	A	G	heterozygous	SNV
15-2	ref|NC_001148|:791520	C	A	heterozygous	SNV
15-2	ref|NC_001148|:824015	G	A	heterozygous	SNV
15-2	ref|NC_001148|:886427	G	T	heterozygous	SNV
15-2	ref|NC_001148|:923084	G	T	heterozygous	SNV
15-20	ref|NC_001133|:15886	C	T	heterozygous	SNV
15-20	ref|NC_001133|:87257	A	G	heterozygous	SNV
15-20	ref|NC_001134|:144538	G	A	heterozygous	SNV
15-20	ref|NC_001134|:511151	G	T	heterozygous	SNV
15-20	ref|NC_001134|:561763	C	T	heterozygous	SNV
15-20	ref|NC_001134|:713040	C	A	heterozygous	SNV
15-20	ref|NC_001135|:278350	C	G	heterozygous	SNV
15-20	ref|NC_001136|:243480	T	C	heterozygous	SNV
15-20	ref|NC_001136|:668129	C	T	heterozygous	SNV
15-20	ref|NC_001136|:669548	G	A	heterozygous	SNV
15-20	ref|NC_001136|:705926	A	T	heterozygous	SNV
15-20	ref|NC_001136|:713236	A	G	heterozygous	SNV
15-20	ref|NC_001136|:748767	G	C	heterozygous	SNV
15-20	ref|NC_001136|:795315	C	A	heterozygous	SNV
15-20	ref|NC_001136|:918353	T	C	heterozygous	SNV
15-20	ref|NC_001136|:1072275	C	A	heterozygous	SNV
15-20	ref|NC_001136|:1113470	G	T	heterozygous	SNV
15-20	ref|NC_001136|:1193144	G	A	heterozygous	SNV
15-20	ref|NC_001136|:1339783	C	T	heterozygous	SNV
15-20	ref|NC_001136|:1489171	A	G	heterozygous	SNV
15-20	ref|NC_001137|:106683	C	T	heterozygous	SNV
15-20	ref|NC_001137|:243802	T	C	heterozygous	SNV
15-20	ref|NC_001137|:263848	A	G	heterozygous	SNV
15-20	ref|NC_001137|:407065	T	C	heterozygous	SNV
15-20	ref|NC_001137|:552540	G	T	heterozygous	SNV
15-20	ref|NC_001138|:39848	G	A	heterozygous	SNV
15-20	ref|NC_001138|:136071	C	T	heterozygous	SNV
15-20	ref|NC_001138|:168301	G	C	heterozygous	SNV
15-20	ref|NC_001138|:168304	A	T	heterozygous	SNV
15-20	ref|NC_001139|:73237	C	T	heterozygous	SNV
15-20	ref|NC_001139|:225476	C	A	heterozygous	SNV
15-20	ref|NC_001139|:384608	C	T	heterozygous	SNV
15-20	ref|NC_001139|:424957	T	C	heterozygous	SNV
15-20	ref|NC_001140|:113816	G	A	heterozygous	SNV
15-20	ref|NC_001140|:367711	A	G	heterozygous	SNV
15-20	ref|NC_001140|:424385	C	T	heterozygous	SNV
15-20	ref|NC_001141|:63223	A	G	heterozygous	SNV
15-20	ref|NC_001142|:199796	G	T	heterozygous	SNV
15-20	ref|NC_001142|:374407	G	T	heterozygous	SNV
15-20	ref|NC_001143|:123942	G	A	heterozygous	SNV
15-20	ref|NC_001143|:302022	C	T	heterozygous	SNV
15-20	ref|NC_001143|:302817	T	C	heterozygous	SNV
15-20	ref|NC_001143|:529853	G	T	heterozygous	SNV
15-20	ref|NC_001144|:126138	T	A	heterozygous	SNV
15-20	ref|NC_001144|:242282	G	A	heterozygous	SNV
15-20	ref|NC_001144|:545288	G	T	heterozygous	SNV
15-20	ref|NC_001144|:658333	G	T	heterozygous	SNV
15-20	ref|NC_001144|:679273	G	A	heterozygous	SNV
15-20	ref|NC_001144|:846764	G	A	heterozygous	SNV
15-20	ref|NC_001144|:936034	G	A	heterozygous	SNV
15-20	ref|NC_001144|:1062988	A	C	heterozygous	SNV
15-20	ref|NC_001145|:226853	A	G	heterozygous	SNV
15-20	ref|NC_001145|:229002	T	C	heterozygous	SNV
15-20	ref|NC_001145|:757618	G	A	heterozygous	SNV
15-20	ref|NC_001145|:817179	G	A	heterozygous	SNV
15-20	ref|NC_001146|:112745	A	T	heterozygous	SNV
15-20	ref|NC_001147|:30730	T	C	heterozygous	SNV
15-20	ref|NC_001147|:50138	C	T	heterozygous	SNV
15-20	ref|NC_001147|:176524	C	T	heterozygous	SNV
15-20	ref|NC_001147|:561932	A	G	heterozygous	SNV
15-20	ref|NC_001147|:715584	C	T	heterozygous	SNV
15-20	ref|NC_001147|:749041	C	A	heterozygous	SNV
15-20	ref|NC_001147|:804922	A	T	heterozygous	SNV
15-20	ref|NC_001147|:869316	G	A	heterozygous	SNV
15-20	ref|NC_001147|:1029545	A	G	heterozygous	SNV
15-20	ref|NC_001148|:28858	A	G	heterozygous	SNV
15-20	ref|NC_001148|:503323	C	T	heterozygous	SNV
15-20	ref|NC_001148|:655741	G	A	heterozygous	SNV
15-20	ref|NC_001148|:734809	C	A	heterozygous	SNV
15-20	ref|NC_001148|:751651	G	A	heterozygous	SNV
15-20	ref|NC_001148|:751661	T	A	heterozygous	SNV
15-20	ref|NC_001148|:751662	C	G	heterozygous	SNV
15-20	ref|NC_001148|:751663	T	A	heterozygous	SNV
15-20	ref|NC_001148|:786718	C	A	heterozygous	SNV
15-20	ref|NC_001148|:788058	G	T	heterozygous	SNV
15-20	ref|NC_001148|:917470	T	C	heterozygous	SNV
15-3	ref|NC_001133|:120648	A	G	heterozygous	SNV
15-3	ref|NC_001133|:173143	C	T	heterozygous	SNV
15-3	ref|NC_001134|:20140	A	C	heterozygous	SNV
15-3	ref|NC_001134|:42271	A	G	heterozygous	SNV
15-3	ref|NC_001134|:235425	G	A	heterozygous	SNV
15-3	ref|NC_001134|:256807	T	G	heterozygous	SNV
15-3	ref|NC_001134|:293594	C	A	heterozygous	SNV
15-3	ref|NC_001134|:555708	C	T	heterozygous	SNV
15-3	ref|NC_001134|:720565	C	A	heterozygous	SNV
15-3	ref|NC_001135|:52999	G	A	heterozygous	SNV
15-3	ref|NC_001136|:160972	T	G	heterozygous	SNV
15-3	ref|NC_001136|:192412	T	G	heterozygous	SNV
15-3	ref|NC_001136|:431544	G	A	heterozygous	SNV
15-3	ref|NC_001136|:758150	C	T	heterozygous	SNV
15-3	ref|NC_001136|:758162	C	T	heterozygous	SNV
15-3	ref|NC_001136|:794009	C	A	heterozygous	SNV
15-3	ref|NC_001136|:803414	G	C	heterozygous	SNV
15-3	ref|NC_001136|:803420	C	T	heterozygous	SNV
15-3	ref|NC_001136|:803421	A	C	heterozygous	SNV
15-3	ref|NC_001136|:1005345	T	C	heterozygous	SNV
15-3	ref|NC_001136|:1157801	G	A	heterozygous	SNV
15-3	ref|NC_001136|:1518158	G	A	heterozygous	SNV
15-3	ref|NC_001137|:150734	C	T	heterozygous	SNV
15-3	ref|NC_001137|:514422	T	C	heterozygous	SNV
15-3	ref|NC_001139|:267090	G	T	heterozygous	SNV
15-3	ref|NC_001139|:482819	A	G	heterozygous	SNV
15-3	ref|NC_001139|:574367	C	T	heterozygous	SNV
15-3	ref|NC_001139|:786932	T	C	heterozygous	SNV
15-3	ref|NC_001139|:930373	G	A	heterozygous	SNV
15-3	ref|NC_001140|:406858	C	A	heterozygous	SNV
15-3	ref|NC_001140|:406956	C	A	heterozygous	SNV
15-3	ref|NC_001141|:63223	A	G	heterozygous	SNV
15-3	ref|NC_001141|:192178	T	C	heterozygous	SNV
15-3	ref|NC_001142|:41459	A	C	heterozygous	SNV
15-3	ref|NC_001142|:85671	C	T	heterozygous	SNV
15-3	ref|NC_001142|:135781	A	G	heterozygous	SNV
15-3	ref|NC_001142|:191232	T	C	heterozygous	SNV
15-3	ref|NC_001142|:354254	C	T	heterozygous	SNV
15-3	ref|NC_001142|:609804	C	T	heterozygous	SNV
15-3	ref|NC_001143|:523842	C	A	heterozygous	SNV
15-3	ref|NC_001143|:629610	G	A	heterozygous	SNV
15-3	ref|NC_001143|:630652	A	G	heterozygous	SNV
15-3	ref|NC_001144|:87016	C	T	heterozygous	SNV
15-3	ref|NC_001144|:91095	G	A	heterozygous	SNV
15-3	ref|NC_001144|:624199	G	A	heterozygous	SNV
15-3	ref|NC_001144|:640428	G	T	heterozygous	SNV
15-3	ref|NC_001144|:893329	G	T	heterozygous	SNV
15-3	ref|NC_001144|:992720	A	G	heterozygous	SNV
15-3	ref|NC_001145|:80760	A	G	heterozygous	SNV
15-3	ref|NC_001145|:183939	C	A	heterozygous	SNV
15-3	ref|NC_001145|:508551	G	T	heterozygous	SNV
15-3	ref|NC_001146|:225341	T	C	heterozygous	SNV
15-3	ref|NC_001146|:277692	C	T	heterozygous	SNV
15-3	ref|NC_001146|:628468	T	G	heterozygous	SNV
15-3	ref|NC_001146|:666259	C	A	heterozygous	SNV
15-3	ref|NC_001146|:679767	C	A	heterozygous	SNV
15-3	ref|NC_001147|:81640	A	G	heterozygous	SNV
15-3	ref|NC_001147|:322747	C	T	heterozygous	SNV
15-3	ref|NC_001147|:371500	T	C	heterozygous	SNV
15-3	ref|NC_001147|:521161	C	T	heterozygous	SNV
15-3	ref|NC_001147|:639605	A	G	heterozygous	SNV
15-3	ref|NC_001147|:647460	G	A	heterozygous	SNV
15-3	ref|NC_001147|:684333	G	A	heterozygous	SNV
15-3	ref|NC_001147|:995920	C	A	heterozygous	SNV
15-3	ref|NC_001148|:215771	C	A	heterozygous	SNV
15-3	ref|NC_001148|:250870	C	T	heterozygous	SNV
15-3	ref|NC_001148|:336150	C	T	heterozygous	SNV
15-3	ref|NC_001148|:443554	C	T	heterozygous	SNV
15-3	ref|NC_001148|:911147	T	A	heterozygous	SNV
15-4	ref|NC_001133|:177776	G	C	heterozygous	SNV
15-4	ref|NC_001133|:200625	C	A	heterozygous	SNV
15-4	ref|NC_001134|:47800	C	T	heterozygous	SNV
15-4	ref|NC_001134|:285734	G	A	heterozygous	SNV
15-4	ref|NC_001134|:653517	G	T	heterozygous	SNV
15-4	ref|NC_001134|:706153	T	C	heterozygous	SNV
15-4	ref|NC_001134|:735101	G	A	heterozygous	SNV
15-4	ref|NC_001135|:64232	C	T	heterozygous	SNV
15-4	ref|NC_001135|:103090	C	T	heterozygous	SNV
15-4	ref|NC_001135|:148221	A	G	heterozygous	SNV
15-4	ref|NC_001135|:271881	C	A	heterozygous	SNV
15-4	ref|NC_001136|:64318	T	C	heterozygous	SNV
15-4	ref|NC_001136|:120535	C	T	heterozygous	SNV
15-4	ref|NC_001136|:158141	G	T	heterozygous	SNV
15-4	ref|NC_001136|:304658	C	T	heterozygous	SNV
15-4	ref|NC_001136|:700496	C	T	heterozygous	SNV
15-4	ref|NC_001136|:727336	A	G	heterozygous	SNV
15-4	ref|NC_001136|:828100	G	C	heterozygous	SNV
15-4	ref|NC_001137|:132565	C	T	heterozygous	SNV
15-4	ref|NC_001137|:168744	G	T	heterozygous	SNV
15-4	ref|NC_001138|:243263	A	G	heterozygous	SNV
15-4	ref|NC_001139|:270584	C	T	heterozygous	SNV
15-4	ref|NC_001139|:466883	C	T	heterozygous	SNV
15-4	ref|NC_001139|:559166	T	C	heterozygous	SNV
15-4	ref|NC_001139|:739621	G	T	heterozygous	SNV
15-4	ref|NC_001139|:750570	A	T	heterozygous	SNV
15-4	ref|NC_001139|:911531	T	C	heterozygous	SNV
15-4	ref|NC_001139|:1005700	T	G	heterozygous	SNV
15-4	ref|NC_001140|:48378	C	T	heterozygous	SNV
15-4	ref|NC_001140|:472270	G	A	heterozygous	SNV
15-4	ref|NC_001140|:510730	C	T	heterozygous	SNV
15-4	ref|NC_001140|:542916	C	T	heterozygous	SNV
15-4	ref|NC_001141|:63223	A	G	heterozygous	SNV
15-4	ref|NC_001141|:145233	C	G	heterozygous	SNV
15-4	ref|NC_001141|:153593	G	A	heterozygous	SNV
15-4	ref|NC_001141|:342794	G	T	heterozygous	SNV
15-4	ref|NC_001141|:348691	C	A	heterozygous	SNV
15-4	ref|NC_001142|:112792	G	A	heterozygous	SNV
15-4	ref|NC_001142|:185135	C	T	heterozygous	SNV
15-4	ref|NC_001142|:321381	C	G	heterozygous	SNV
15-4	ref|NC_001142|:471300	C	T	heterozygous	SNV
15-4	ref|NC_001142|:514680	T	G	heterozygous	SNV
15-4	ref|NC_001142|:714847	G	A	heterozygous	SNV
15-4	ref|NC_001142|:726054	G	T	heterozygous	SNV
15-4	ref|NC_001143|:198912	T	G	heterozygous	SNV
15-4	ref|NC_001143|:636807	T	A	heterozygous	SNV
15-4	ref|NC_001144|:28286	C	T	heterozygous	SNV
15-4	ref|NC_001144|:168570	C	A	heterozygous	SNV
15-4	ref|NC_001144|:1050405	C	A	heterozygous	SNV
15-4	ref|NC_001145|:171906	C	A	heterozygous	SNV
15-4	ref|NC_001145|:219895	C	T	heterozygous	SNV
15-4	ref|NC_001145|:258332	C	A	heterozygous	SNV
15-4	ref|NC_001145|:261197	C	A	heterozygous	SNV
15-4	ref|NC_001145|:685618	C	A	heterozygous	SNV
15-4	ref|NC_001145|:766082	C	A	heterozygous	SNV
15-4	ref|NC_001145|:906295	C	A	heterozygous	SNV
15-4	ref|NC_001146|:142750	T	A	heterozygous	SNV
15-4	ref|NC_001146|:161499	T	C	heterozygous	SNV
15-4	ref|NC_001146|:317358	G	T	heterozygous	SNV
15-4	ref|NC_001146|:547942	A	G	heterozygous	SNV
15-4	ref|NC_001146|:552411	A	G	heterozygous	SNV
15-4	ref|NC_001146|:771686	T	C	heterozygous	SNV
15-4	ref|NC_001147|:97977	G	T	heterozygous	SNV
15-4	ref|NC_001147|:473086	A	T	heterozygous	SNV
15-4	ref|NC_001147|:519949	G	A	heterozygous	SNV
15-4	ref|NC_001147|:632255	A	G	heterozygous	SNV
15-4	ref|NC_001147|:788573	T	G	heterozygous	SNV
15-4	ref|NC_001147|:1047010	T	A	heterozygous	SNV
15-4	ref|NC_001148|:43410	C	T	heterozygous	SNV
15-4	ref|NC_001148|:85305	C	T	heterozygous	SNV
15-4	ref|NC_001148|:224476	C	A	heterozygous	SNV
15-4	ref|NC_001148|:310213	A	G	heterozygous	SNV
15-4	ref|NC_001148|:338852	G	A	heterozygous	SNV
15-4	ref|NC_001148|:371377	G	T	heterozygous	SNV
15-4	ref|NC_001148|:528777	T	G	heterozygous	SNV
15-4	ref|NC_001148|:650476	T	C	heterozygous	SNV
15-4	ref|NC_001148|:786718	C	A	heterozygous	SNV
15-4	ref|NC_001148|:796924	T	C	heterozygous	SNV
15-4	ref|NC_001148|:852302	G	A	heterozygous	SNV
15-4	ref|NC_001148|:909460	G	A	heterozygous	SNV
15-4	ref|NC_001148|:911147	T	A	heterozygous	SNV
15-4	ref|NC_001134|:753801	G	T	homozygous	SNV
15-5	ref|NC_001133|:37578	G	T	heterozygous	SNV
15-5	ref|NC_001133|:77511	G	A	heterozygous	SNV
15-5	ref|NC_001133|:77514	A	G	heterozygous	SNV
15-5	ref|NC_001133|:90912	A	G	heterozygous	SNV
15-5	ref|NC_001134|:33165	C	T	heterozygous	SNV
15-5	ref|NC_001134|:75816	T	C	heterozygous	SNV
15-5	ref|NC_001134|:144985	A	C	heterozygous	SNV
15-5	ref|NC_001134|:191364	C	A	heterozygous	SNV
15-5	ref|NC_001134|:408919	G	A	heterozygous	SNV
15-5	ref|NC_001134|:419369	C	A	heterozygous	SNV
15-5	ref|NC_001134|:714941	C	A	heterozygous	SNV
15-5	ref|NC_001136|:47095	A	T	heterozygous	SNV
15-5	ref|NC_001136|:75978	T	C	heterozygous	SNV
15-5	ref|NC_001136|:297455	C	T	heterozygous	SNV
15-5	ref|NC_001136|:370377	G	A	heterozygous	SNV
15-5	ref|NC_001136|:723290	G	A	heterozygous	SNV
15-5	ref|NC_001136|:993483	C	T	heterozygous	SNV
15-5	ref|NC_001136|:1234323	T	C	heterozygous	SNV
15-5	ref|NC_001137|:138335	A	G	heterozygous	SNV
15-5	ref|NC_001137|:138345	A	G	heterozygous	SNV
15-5	ref|NC_001137|:138348	C	T	heterozygous	SNV
15-5	ref|NC_001137|:138369	A	G	heterozygous	SNV
15-5	ref|NC_001137|:142991	T	A	heterozygous	SNV
15-5	ref|NC_001137|:349738	A	G	heterozygous	SNV
15-5	ref|NC_001137|:366405	G	A	heterozygous	SNV
15-5	ref|NC_001137|:472207	C	T	heterozygous	SNV
15-5	ref|NC_001139|:210608	C	T	heterozygous	SNV
15-5	ref|NC_001139|:579597	C	T	heterozygous	SNV
15-5	ref|NC_001139|:964118	G	T	heterozygous	SNV
15-5	ref|NC_001140|:65507	G	T	heterozygous	SNV
15-5	ref|NC_001140|:396291	C	A	heterozygous	SNV
15-5	ref|NC_001140|:519579	G	A	heterozygous	SNV
15-5	ref|NC_001141|:63223	A	G	heterozygous	SNV
15-5	ref|NC_001141|:138339	G	A	heterozygous	SNV
15-5	ref|NC_001141|:156422	C	T	heterozygous	SNV
15-5	ref|NC_001141|:303707	G	T	heterozygous	SNV
15-5	ref|NC_001141|:417879	G	A	heterozygous	SNV
15-5	ref|NC_001142|:60695	T	G	heterozygous	SNV
15-5	ref|NC_001142|:122505	G	A	heterozygous	SNV
15-5	ref|NC_001142|:414253	G	A	heterozygous	SNV
15-5	ref|NC_001142|:439238	C	T	heterozygous	SNV
15-5	ref|NC_001142|:584538	C	T	heterozygous	SNV
15-5	ref|NC_001143|:170881	C	A	heterozygous	SNV
15-5	ref|NC_001143|:329115	C	T	heterozygous	SNV
15-5	ref|NC_001143|:557750	C	T	heterozygous	SNV
15-5	ref|NC_001143|:613796	G	A	heterozygous	SNV
15-5	ref|NC_001144|:18863	G	T	heterozygous	SNV
15-5	ref|NC_001144|:32484	A	G	heterozygous	SNV
15-5	ref|NC_001144|:159358	T	C	heterozygous	SNV
15-5	ref|NC_001144|:253932	G	A	heterozygous	SNV
15-5	ref|NC_001144|:287517	G	A	heterozygous	SNV
15-5	ref|NC_001144|:520580	G	A	heterozygous	SNV
15-5	ref|NC_001144|:605827	G	A	heterozygous	SNV
15-5	ref|NC_001144|:858812	T	C	heterozygous	SNV
15-5	ref|NC_001145|:124845	C	T	heterozygous	SNV
15-5	ref|NC_001145|:126515	C	G	heterozygous	SNV
15-5	ref|NC_001145|:368654	A	G	heterozygous	SNV
15-5	ref|NC_001145|:612800	A	C	heterozygous	SNV
15-5	ref|NC_001145|:659344	T	C	heterozygous	SNV
15-5	ref|NC_001145|:684821	C	A	heterozygous	SNV
15-5	ref|NC_001146|:12763	C	T	heterozygous	SNV
15-5	ref|NC_001146|:107939	A	C	heterozygous	SNV
15-5	ref|NC_001146|:384621	C	T	heterozygous	SNV
15-5	ref|NC_001146|:716063	C	T	heterozygous	SNV
15-5	ref|NC_001147|:21639	C	A	heterozygous	SNV
15-5	ref|NC_001147|:142672	T	A	heterozygous	SNV
15-5	ref|NC_001147|:524829	A	T	heterozygous	SNV
15-5	ref|NC_001147|:666158	C	T	heterozygous	SNV
15-5	ref|NC_001147|:721267	G	A	heterozygous	SNV
15-5	ref|NC_001147|:942831	G	T	heterozygous	SNV
15-5	ref|NC_001147|:964177	C	A	heterozygous	SNV
15-5	ref|NC_001148|:42813	A	G	heterozygous	SNV
15-5	ref|NC_001148|:76573	A	C	heterozygous	SNV
15-5	ref|NC_001148|:167154	T	C	heterozygous	SNV
15-5	ref|NC_001148|:167155	C	T	heterozygous	SNV
15-5	ref|NC_001148|:372594	C	T	heterozygous	SNV
15-5	ref|NC_001148|:443188	G	T	heterozygous	SNV
15-5	ref|NC_001148|:596803	C	T	heterozygous	SNV
15-5	ref|NC_001148|:768419	G	T	heterozygous	SNV
15-5	ref|NC_001148|:819011	C	A	heterozygous	SNV
15-5	ref|NC_001148|:900204	G	A	heterozygous	SNV
15-5	ref|NC_001148|:911147	T	A	heterozygous	SNV
15-6	ref|NC_001133|:188652	C	A	heterozygous	SNV
15-6	ref|NC_001134|:234951	A	G	heterozygous	SNV
15-6	ref|NC_001134|:510164	G	A	heterozygous	SNV
15-6	ref|NC_001134|:557147	A	T	heterozygous	SNV
15-6	ref|NC_001134|:759125	T	C	heterozygous	SNV
15-6	ref|NC_001134|:774277	A	G	heterozygous	SNV
15-6	ref|NC_001134|:787713	C	A	heterozygous	SNV
15-6	ref|NC_001135|:235958	G	A	heterozygous	SNV
15-6	ref|NC_001136|:102401	T	C	heterozygous	SNV
15-6	ref|NC_001136|:370795	G	A	heterozygous	SNV
15-6	ref|NC_001136|:461412	A	C	heterozygous	SNV
15-6	ref|NC_001136|:550639	C	T	heterozygous	SNV
15-6	ref|NC_001136|:742785	C	T	heterozygous	SNV
15-6	ref|NC_001136|:1264271	G	A	heterozygous	SNV
15-6	ref|NC_001136|:1278837	G	A	heterozygous	SNV
15-6	ref|NC_001136|:1323646	G	T	heterozygous	SNV
15-6	ref|NC_001136|:1330939	A	T	heterozygous	SNV
15-6	ref|NC_001136|:1332487	T	G	heterozygous	SNV
15-6	ref|NC_001136|:1394706	A	G	heterozygous	SNV
15-6	ref|NC_001136|:1420011	C	T	heterozygous	SNV
15-6	ref|NC_001137|:169380	C	T	heterozygous	SNV
15-6	ref|NC_001137|:301151	G	T	heterozygous	SNV
15-6	ref|NC_001137|:380426	C	A	heterozygous	SNV
15-6	ref|NC_001138|:24966	C	T	heterozygous	SNV
15-6	ref|NC_001138|:173144	T	C	heterozygous	SNV
15-6	ref|NC_001139|:32099	A	G	heterozygous	SNV
15-6	ref|NC_001139|:367660	C	A	heterozygous	SNV
15-6	ref|NC_001139|:545563	A	G	heterozygous	SNV
15-6	ref|NC_001139|:763316	A	G	heterozygous	SNV
15-6	ref|NC_001139|:929948	G	T	heterozygous	SNV
15-6	ref|NC_001140|:85692	G	T	heterozygous	SNV
15-6	ref|NC_001140|:230569	C	T	heterozygous	SNV
15-6	ref|NC_001140|:528346	C	T	heterozygous	SNV
15-6	ref|NC_001141|:63223	A	G	heterozygous	SNV
15-6	ref|NC_001141|:383186	G	C	heterozygous	SNV
15-6	ref|NC_001141|:419495	A	G	heterozygous	SNV
15-6	ref|NC_001142|:29351	C	A	heterozygous	SNV
15-6	ref|NC_001142|:78963	C	A	heterozygous	SNV
15-6	ref|NC_001142|:150219	A	G	heterozygous	SNV
15-6	ref|NC_001142|:178126	C	T	heterozygous	SNV
15-6	ref|NC_001142|:305794	C	T	heterozygous	SNV
15-6	ref|NC_001142|:315480	C	T	heterozygous	SNV
15-6	ref|NC_001142|:319809	A	G	heterozygous	SNV
15-6	ref|NC_001142|:606027	A	C	heterozygous	SNV
15-6	ref|NC_001142|:676128	A	G	heterozygous	SNV
15-6	ref|NC_001143|:26107	C	T	heterozygous	SNV
15-6	ref|NC_001143|:331960	T	G	heterozygous	SNV
15-6	ref|NC_001143|:482592	C	T	heterozygous	SNV
15-6	ref|NC_001144|:72330	G	A	heterozygous	SNV
15-6	ref|NC_001144|:138674	C	T	heterozygous	SNV
15-6	ref|NC_001144|:887396	C	A	heterozygous	SNV
15-6	ref|NC_001144|:1062988	A	C	heterozygous	SNV
15-6	ref|NC_001145|:541307	G	T	heterozygous	SNV
15-6	ref|NC_001145|:665261	G	A	heterozygous	SNV
15-6	ref|NC_001145|:859148	G	A	heterozygous	SNV
15-6	ref|NC_001146|:206606	C	A	heterozygous	SNV
15-6	ref|NC_001146|:558339	C	T	heterozygous	SNV
15-6	ref|NC_001147|:198518	C	A	heterozygous	SNV
15-6	ref|NC_001147|:298479	T	C	heterozygous	SNV
15-6	ref|NC_001147|:395074	C	A	heterozygous	SNV
15-6	ref|NC_001147|:819734	G	A	heterozygous	SNV
15-6	ref|NC_001147|:898930	G	A	heterozygous	SNV
15-6	ref|NC_001147|:1051456	C	T	heterozygous	SNV
15-6	ref|NC_001148|:87625	T	C	heterozygous	SNV
15-6	ref|NC_001148|:171282	C	T	heterozygous	SNV
15-6	ref|NC_001148|:253969	G	T	heterozygous	SNV
15-6	ref|NC_001148|:289508	C	T	heterozygous	SNV
15-6	ref|NC_001148|:414023	T	C	heterozygous	SNV
15-6	ref|NC_001148|:911147	T	A	heterozygous	SNV
15-6	ref|NC_001144|:589189	G	T	homozygous	SNV
15-7	ref|NC_001133|:149295	A	G	heterozygous	SNV
15-7	ref|NC_001134|:117821	G	T	heterozygous	SNV
15-7	ref|NC_001134|:292772	A	C	heterozygous	SNV
15-7	ref|NC_001134|:522882	C	A	heterozygous	SNV
15-7	ref|NC_001134|:694509	T	C	heterozygous	SNV
15-7	ref|NC_001135|:218582	C	G	heterozygous	SNV
15-7	ref|NC_001135|:233756	C	T	heterozygous	SNV
15-7	ref|NC_001136|:434160	G	T	heterozygous	SNV
15-7	ref|NC_001136|:834029	A	T	heterozygous	SNV
15-7	ref|NC_001136|:841299	G	T	heterozygous	SNV
15-7	ref|NC_001136|:1356105	G	A	heterozygous	SNV
15-7	ref|NC_001136|:1386478	C	A	heterozygous	SNV
15-7	ref|NC_001137|:79234	A	T	heterozygous	SNV
15-7	ref|NC_001137|:274651	G	A	heterozygous	SNV
15-7	ref|NC_001137|:282728	G	A	heterozygous	SNV
15-7	ref|NC_001137|:482577	T	C	heterozygous	SNV
15-7	ref|NC_001138|:162273	C	T	heterozygous	SNV
15-7	ref|NC_001138|:202565	G	A	heterozygous	SNV
15-7	ref|NC_001139|:21072	T	C	heterozygous	SNV
15-7	ref|NC_001139|:24315	G	A	heterozygous	SNV
15-7	ref|NC_001139|:63045	C	A	heterozygous	SNV
15-7	ref|NC_001139|:428256	T	C	heterozygous	SNV
15-7	ref|NC_001139|:530016	A	C	heterozygous	SNV
15-7	ref|NC_001139|:591211	T	C	heterozygous	SNV
15-7	ref|NC_001139|:957476	A	G	heterozygous	SNV
15-7	ref|NC_001140|:235352	G	T	heterozygous	SNV
15-7	ref|NC_001140|:308972	T	G	heterozygous	SNV
15-7	ref|NC_001140|:509765	G	T	heterozygous	SNV
15-7	ref|NC_001141|:23432	G	T	heterozygous	SNV
15-7	ref|NC_001141|:25614	C	T	heterozygous	SNV
15-7	ref|NC_001141|:63223	A	G	heterozygous	SNV
15-7	ref|NC_001141|:82240	C	T	heterozygous	SNV
15-7	ref|NC_001141|:287998	A	G	heterozygous	SNV
15-7	ref|NC_001142|:288841	G	T	heterozygous	SNV
15-7	ref|NC_001142|:562049	C	A	heterozygous	SNV
15-7	ref|NC_001142|:580252	T	C	heterozygous	SNV
15-7	ref|NC_001143|:57223	T	C	heterozygous	SNV
15-7	ref|NC_001143|:62291	T	C	heterozygous	SNV
15-7	ref|NC_001143|:75528	T	C	heterozygous	SNV
15-7	ref|NC_001143|:79445	G	A	heterozygous	SNV
15-7	ref|NC_001143|:496776	T	A	heterozygous	SNV
15-7	ref|NC_001143|:642997	G	A	heterozygous	SNV
15-7	ref|NC_001144|:180892	A	C	heterozygous	SNV
15-7	ref|NC_001144|:402851	T	G	heterozygous	SNV
15-7	ref|NC_001144|:635760	G	A	heterozygous	SNV
15-7	ref|NC_001144|:954464	A	T	heterozygous	SNV
15-7	ref|NC_001145|:219150	C	T	heterozygous	SNV
15-7	ref|NC_001145|:468456	C	A	heterozygous	SNV
15-7	ref|NC_001145|:476848	C	T	heterozygous	SNV
15-7	ref|NC_001145|:667664	T	C	heterozygous	SNV
15-7	ref|NC_001145|:899719	G	A	heterozygous	SNV
15-7	ref|NC_001146|:159697	T	C	heterozygous	SNV
15-7	ref|NC_001146|:352631	C	A	heterozygous	SNV
15-7	ref|NC_001146|:652563	G	A	heterozygous	SNV
15-7	ref|NC_001146|:675338	A	G	heterozygous	SNV
15-7	ref|NC_001147|:89546	C	T	heterozygous	SNV
15-7	ref|NC_001147|:115074	A	G	heterozygous	SNV
15-7	ref|NC_001147|:269775	C	T	heterozygous	SNV
15-7	ref|NC_001147|:277185	A	G	heterozygous	SNV
15-7	ref|NC_001147|:617319	G	T	heterozygous	SNV
15-7	ref|NC_001147|:618618	G	A	heterozygous	SNV
15-7	ref|NC_001147|:642713	G	T	heterozygous	SNV
15-7	ref|NC_001147|:644579	C	A	heterozygous	SNV
15-7	ref|NC_001147|:646251	C	T	heterozygous	SNV
15-7	ref|NC_001147|:819277	T	C	heterozygous	SNV
15-7	ref|NC_001147|:830972	C	T	heterozygous	SNV
15-7	ref|NC_001147|:1010266	C	T	heterozygous	SNV
15-7	ref|NC_001148|:129811	C	A	heterozygous	SNV
15-7	ref|NC_001148|:204668	G	T	heterozygous	SNV
15-7	ref|NC_001148|:289818	C	A	heterozygous	SNV
15-7	ref|NC_001148|:416893	T	C	heterozygous	SNV
15-7	ref|NC_001148|:477175	G	A	heterozygous	SNV
15-7	ref|NC_001148|:548729	C	T	heterozygous	SNV
15-7	ref|NC_001148|:587184	T	C	heterozygous	SNV
15-7	ref|NC_001148|:645045	G	A	heterozygous	SNV
15-7	ref|NC_001148|:921377	C	T	heterozygous	SNV
15-8	ref|NC_001134|:99916	C	A	heterozygous	SNV
15-8	ref|NC_001134|:176861	C	T	heterozygous	SNV
15-8	ref|NC_001134|:447256	G	T	heterozygous	SNV
15-8	ref|NC_001134|:611495	C	T	heterozygous	SNV
15-8	ref|NC_001135|:41412	T	C	heterozygous	SNV
15-8	ref|NC_001135|:60048	G	T	heterozygous	SNV
15-8	ref|NC_001135|:306303	A	G	heterozygous	SNV
15-8	ref|NC_001136|:175810	G	T	heterozygous	SNV
15-8	ref|NC_001136|:284753	A	G	heterozygous	SNV
15-8	ref|NC_001136|:421079	C	A	heterozygous	SNV
15-8	ref|NC_001136|:812713	C	A	heterozygous	SNV
15-8	ref|NC_001136|:1322004	C	T	heterozygous	SNV
15-8	ref|NC_001136|:1329679	T	C	heterozygous	SNV
15-8	ref|NC_001136|:1495635	C	A	heterozygous	SNV
15-8	ref|NC_001137|:179997	C	A	heterozygous	SNV
15-8	ref|NC_001139|:148039	G	A	heterozygous	SNV
15-8	ref|NC_001139|:427630	G	A	heterozygous	SNV
15-8	ref|NC_001139|:595212	A	G	heterozygous	SNV
15-8	ref|NC_001139|:617920	T	C	heterozygous	SNV
15-8	ref|NC_001139|:766070	T	C	heterozygous	SNV
15-8	ref|NC_001139|:793790	G	T	heterozygous	SNV
15-8	ref|NC_001139|:933675	C	T	heterozygous	SNV
15-8	ref|NC_001139|:975384	G	T	heterozygous	SNV
15-8	ref|NC_001140|:542916	C	T	heterozygous	SNV
15-8	ref|NC_001141|:26411	G	T	heterozygous	SNV
15-8	ref|NC_001141|:48121	C	T	heterozygous	SNV
15-8	ref|NC_001141|:63223	A	G	heterozygous	SNV
15-8	ref|NC_001141|:147057	A	G	heterozygous	SNV
15-8	ref|NC_001141|:241413	C	A	heterozygous	SNV
15-8	ref|NC_001141|:413761	G	A	heterozygous	SNV
15-8	ref|NC_001142|:345256	C	A	heterozygous	SNV
15-8	ref|NC_001142|:381352	G	A	heterozygous	SNV
15-8	ref|NC_001143|:43116	G	T	heterozygous	SNV
15-8	ref|NC_001143|:560332	C	G	heterozygous	SNV
15-8	ref|NC_001144|:11262	A	C	heterozygous	SNV
15-8	ref|NC_001144|:130800	G	T	heterozygous	SNV
15-8	ref|NC_001144|:157432	G	A	heterozygous	SNV
15-8	ref|NC_001144|:447604	T	A	heterozygous	SNV
15-8	ref|NC_001144|:555103	T	G	heterozygous	SNV
15-8	ref|NC_001145|:18906	A	T	heterozygous	SNV
15-8	ref|NC_001145|:42932	G	A	heterozygous	SNV
15-8	ref|NC_001145|:353807	A	G	heterozygous	SNV
15-8	ref|NC_001145|:396472	G	T	heterozygous	SNV
15-8	ref|NC_001145|:699009	C	A	heterozygous	SNV
15-8	ref|NC_001146|:276345	C	A	heterozygous	SNV
15-8	ref|NC_001146|:561189	C	T	heterozygous	SNV
15-8	ref|NC_001146|:725228	A	C	heterozygous	SNV
15-8	ref|NC_001147|:117944	C	A	heterozygous	SNV
15-8	ref|NC_001147|:198694	G	T	heterozygous	SNV
15-8	ref|NC_001147|:767862	T	C	heterozygous	SNV
15-8	ref|NC_001147|:851112	A	C	heterozygous	SNV
15-8	ref|NC_001148|:17508	G	T	heterozygous	SNV
15-8	ref|NC_001148|:34921	C	T	heterozygous	SNV
15-8	ref|NC_001148|:39567	A	C	heterozygous	SNV
15-8	ref|NC_001148|:46305	C	A	heterozygous	SNV
15-8	ref|NC_001148|:49640	C	T	heterozygous	SNV
15-8	ref|NC_001148|:88410	G	T	heterozygous	SNV
15-8	ref|NC_001148|:414803	C	T	heterozygous	SNV
15-8	ref|NC_001148|:484293	C	A	heterozygous	SNV
15-8	ref|NC_001148|:497905	C	T	heterozygous	SNV
15-8	ref|NC_001148|:527076	G	A	heterozygous	SNV
15-8	ref|NC_001148|:786718	C	A	heterozygous	SNV
15-8	ref|NC_001148|:911147	T	A	heterozygous	SNV
15-8	ref|NC_001144|:589776	C	A	homozygous	SNV
15-8	ref|NC_001144|:861196	G	A	homozygous	SNV
21-1	ref|NC_001134|:351598	T	C	homozygous	SNV
21-1	ref|NC_001134|:471058	C	A	homozygous	SNV
21-1	ref|NC_001135|:93043	G	A	homozygous	SNV
21-1	ref|NC_001136|:933520	C	A	homozygous	SNV
21-1	ref|NC_001136|:1200498	G	A	homozygous	SNV
21-1	ref|NC_001137|:57888	A	G	homozygous	SNV
21-1	ref|NC_001139|:255003	A	C	homozygous	SNV
21-1	ref|NC_001139|:756871	C	T	homozygous	SNV
21-1	ref|NC_001140|:162199	T	C	homozygous	SNV
21-1	ref|NC_001140|:279551	A	G	homozygous	SNV
21-1	ref|NC_001140|:315632	T	C	homozygous	SNV
21-1	ref|NC_001140|:330563	T	A	homozygous	SNV
21-1	ref|NC_001140|:522771	C	T	homozygous	SNV
21-1	ref|NC_001142|:185306	C	T	homozygous	SNV
21-1	ref|NC_001143|:156606	G	A	homozygous	SNV
21-1	ref|NC_001143|:268388	G	A	homozygous	SNV
21-1	ref|NC_001144|:706661	C	T	homozygous	SNV
21-1	ref|NC_001144|:1015482	A	T	homozygous	SNV
21-1	ref|NC_001145|:25471	G	A	homozygous	SNV
21-1	ref|NC_001145|:40511	G	T	homozygous	SNV
21-1	ref|NC_001145|:292779	T	C	homozygous	SNV
21-1	ref|NC_001145|:836933	C	T	homozygous	SNV
21-1	ref|NC_001146|:562155	G	A	homozygous	SNV
21-1	ref|NC_001147|:370006	G	T	homozygous	SNV
21-1	ref|NC_001147|:550780	C	T	homozygous	SNV
21-1	ref|NC_001147|:913905	G	T	homozygous	SNV
21-1	ref|NC_001147|:1057934	C	A	homozygous	SNV
21-1	ref|NC_001148|:913513	G	A	homozygous	SNV
21-2	ref|NC_001134|:53642	A	G	homozygous	SNV
21-2	ref|NC_001134|:719440	T	G	homozygous	SNV
21-2	ref|NC_001137|:176816	A	C	homozygous	SNV
21-2	ref|NC_001138|:113867	T	C	homozygous	SNV
21-2	ref|NC_001139|:416298	C	T	homozygous	SNV
21-2	ref|NC_001139|:519989	T	C	homozygous	SNV
21-2	ref|NC_001140|:185453	C	T	homozygous	SNV
21-2	ref|NC_001140|:372743	C	A	homozygous	SNV
21-2	ref|NC_001141|:167434	G	T	homozygous	SNV
21-2	ref|NC_001141|:253901	C	T	homozygous	SNV
21-2	ref|NC_001142|:126365	G	C	homozygous	SNV
21-2	ref|NC_001142|:179378	C	T	homozygous	SNV
21-2	ref|NC_001143|:101548	T	C	homozygous	SNV
21-2	ref|NC_001143|:258439	G	A	homozygous	SNV
21-2	ref|NC_001143|:438737	C	T	homozygous	SNV
21-2	ref|NC_001143|:576492	A	G	homozygous	SNV
21-2	ref|NC_001144|:376628	T	C	homozygous	SNV
21-2	ref|NC_001144|:878914	G	T	homozygous	SNV
21-2	ref|NC_001144|:1065292	T	C	homozygous	SNV
21-2	ref|NC_001145|:219724	A	G	homozygous	SNV
21-2	ref|NC_001145|:241599	A	G	homozygous	SNV
21-2	ref|NC_001145|:624650	G	T	homozygous	SNV
21-2	ref|NC_001145|:698521	C	A	homozygous	SNV
21-2	ref|NC_001145|:830745	A	G	homozygous	SNV
21-2	ref|NC_001146|:138534	G	A	homozygous	SNV
21-2	ref|NC_001146|:445443	G	A	homozygous	SNV
21-2	ref|NC_001147|:307646	G	T	homozygous	SNV
21-2	ref|NC_001147|:339174	A	T	homozygous	SNV
21-2	ref|NC_001147|:384304	C	T	homozygous	SNV
21-2	ref|NC_001148|:337570	C	T	homozygous	SNV
21-2	ref|NC_001148|:339212	G	A	homozygous	SNV
21-2	ref|NC_001148|:375854	G	T	homozygous	SNV
21-2	ref|NC_001148|:648712	T	C	homozygous	SNV
21-2	ref|NC_001148|:704852	G	A	homozygous	SNV
21-3	ref|NC_001133|:16425	C	T	homozygous	SNV
21-3	ref|NC_001136|:71881	C	A	homozygous	SNV
21-3	ref|NC_001136|:149752	T	G	homozygous	SNV
21-3	ref|NC_001136|:601098	T	C	homozygous	SNV
21-3	ref|NC_001136|:601099	A	T	homozygous	SNV
21-3	ref|NC_001136|:1492721	T	C	homozygous	SNV
21-3	ref|NC_001137|:45494	C	A	homozygous	SNV
21-3	ref|NC_001137|:426388	A	T	homozygous	SNV
21-3	ref|NC_001138|:35645	G	T	homozygous	SNV
21-3	ref|NC_001139|:68678	G	A	homozygous	SNV
21-3	ref|NC_001139|:207475	C	A	homozygous	SNV
21-3	ref|NC_001139|:322362	G	A	homozygous	SNV
21-3	ref|NC_001139|:509024	T	C	homozygous	SNV
21-3	ref|NC_001139|:846383	C	A	homozygous	SNV
21-3	ref|NC_001139|:858128	G	A	homozygous	SNV
21-3	ref|NC_001140|:236976	A	G	homozygous	SNV
21-3	ref|NC_001140|:503707	G	A	homozygous	SNV
21-3	ref|NC_001140|:512322	G	T	homozygous	SNV
21-3	ref|NC_001141|:128831	C	T	homozygous	SNV
21-3	ref|NC_001141|:159423	C	T	homozygous	SNV
21-3	ref|NC_001143|:54173	C	T	homozygous	SNV
21-3	ref|NC_001144|:281742	A	G	homozygous	SNV
21-3	ref|NC_001144|:294547	T	C	homozygous	SNV
21-3	ref|NC_001144|:391244	G	A	homozygous	SNV
21-3	ref|NC_001144|:869867	A	G	homozygous	SNV
21-3	ref|NC_001146|:76454	A	G	homozygous	SNV
21-3	ref|NC_001146|:386407	G	A	homozygous	SNV
21-3	ref|NC_001147|:21632	C	A	homozygous	SNV
21-3	ref|NC_001147|:237314	C	A	homozygous	SNV
21-3	ref|NC_001147|:301306	G	A	homozygous	SNV
21-3	ref|NC_001147|:390890	C	T	homozygous	SNV
21-3	ref|NC_001147|:461625	T	C	homozygous	SNV
21-3	ref|NC_001147|:650271	A	G	homozygous	SNV
21-3	ref|NC_001148|:620871	G	T	homozygous	SNV
21-4	ref|NC_001133|:59405	C	T	homozygous	SNV
21-4	ref|NC_001133|:191237	G	A	homozygous	SNV
21-4	ref|NC_001133|:210379	C	T	homozygous	SNV
21-4	ref|NC_001133|:210618	A	G	homozygous	SNV
21-4	ref|NC_001134|:96471	G	T	homozygous	SNV
21-4	ref|NC_001134|:434967	C	A	homozygous	SNV
21-4	ref|NC_001134|:464217	C	T	homozygous	SNV
21-4	ref|NC_001134|:648184	G	T	homozygous	SNV
21-4	ref|NC_001134|:737944	C	A	homozygous	SNV
21-4	ref|NC_001134|:751251	A	C	homozygous	SNV
21-4	ref|NC_001135|:272792	G	A	homozygous	SNV
21-4	ref|NC_001135|:304704	G	T	homozygous	SNV
21-4	ref|NC_001136|:50250	T	A	homozygous	SNV
21-4	ref|NC_001136|:592986	T	G	homozygous	SNV
21-4	ref|NC_001136|:839952	A	G	homozygous	SNV
21-4	ref|NC_001136|:970276	G	A	homozygous	SNV
21-4	ref|NC_001136|:1297700	C	T	homozygous	SNV
21-4	ref|NC_001136|:1367780	G	A	homozygous	SNV
21-4	ref|NC_001137|:210879	G	A	homozygous	SNV
21-4	ref|NC_001137|:311156	C	T	homozygous	SNV
21-4	ref|NC_001137|:462504	G	A	homozygous	SNV
21-4	ref|NC_001139|:177955	A	G	homozygous	SNV
21-4	ref|NC_001139|:595111	T	C	homozygous	SNV
21-4	ref|NC_001139|:622147	G	A	homozygous	SNV
21-4	ref|NC_001139|:657171	C	T	homozygous	SNV
21-4	ref|NC_001139|:1055499	G	T	homozygous	SNV
21-4	ref|NC_001140|:194526	G	A	homozygous	SNV
21-4	ref|NC_001140|:194530	G	A	homozygous	SNV
21-4	ref|NC_001140|:194545	A	G	homozygous	SNV
21-4	ref|NC_001140|:419679	C	A	homozygous	SNV
21-4	ref|NC_001142|:204237	G	T	homozygous	SNV
21-4	ref|NC_001142|:273817	C	A	homozygous	SNV
21-4	ref|NC_001142|:283491	T	G	homozygous	SNV
21-4	ref|NC_001143|:36913	T	C	homozygous	SNV
21-4	ref|NC_001143|:76699	T	C	homozygous	SNV
21-4	ref|NC_001144|:964240	T	C	homozygous	SNV
21-4	ref|NC_001145|:506815	G	T	homozygous	SNV
21-4	ref|NC_001145|:680493	G	T	homozygous	SNV
21-4	ref|NC_001147|:143490	G	T	homozygous	SNV
21-4	ref|NC_001147|:205946	C	T	homozygous	SNV
21-4	ref|NC_001147|:575928	C	T	homozygous	SNV
21-4	ref|NC_001148|:17151	C	T	homozygous	SNV
21-4	ref|NC_001148|:39984	C	T	homozygous	SNV
21-4	ref|NC_001148|:63428	G	A	homozygous	SNV
21-4	ref|NC_001148|:117787	T	C	homozygous	SNV
21-4	ref|NC_001148|:467539	G	A	homozygous	SNV
23-11	ref|NC_001134|:778772	G	C	heterozygous	SNV
23-11	ref|NC_001135|:122274	T	C	heterozygous	SNV
23-11	ref|NC_001138|:36272	G	C	heterozygous	SNV
23-11	ref|NC_001140|:487917	G	A	heterozygous	SNV
23-11	ref|NC_001140|:529541	C	T	heterozygous	SNV
23-11	ref|NC_001146|:65926	T	C	heterozygous	SNV
23-12	ref|NC_001144|:180984	G	C	heterozygous	SNV
23-12	ref|NC_001144|:841995	G	C	heterozygous	SNV
23-12	ref|NC_001147|:27928	T	A	heterozygous	SNV
23-13	ref|NC_001133|:14484	G	A	heterozygous	SNV
23-13	ref|NC_001133|:14509	A	G	heterozygous	SNV
23-13	ref|NC_001133|:15979	G	A	heterozygous	SNV
23-13	ref|NC_001142|:574838	G	A	heterozygous	SNV
23-13	ref|NC_001146|:732750	A	T	heterozygous	SNV
23-14	ref|NC_001133|:27132	T	C	heterozygous	SNV
23-14	ref|NC_001133|:27142	G	A	heterozygous	SNV
23-14	ref|NC_001136|:1464727	T	C	heterozygous	SNV
23-14	ref|NC_001139|:89896	C	A	heterozygous	SNV
23-14	ref|NC_001147|:763075	C	T	heterozygous	SNV
23-15	ref|NC_001147|:27928	T	A	heterozygous	SNV
23-16	ref|NC_001134|:55115	T	C	heterozygous	SNV
23-16	ref|NC_001140|:36881	G	A	heterozygous	SNV
23-16	ref|NC_001147|:30357	G	A	heterozygous	SNV
23-16	ref|NC_001147|:158389	G	C	heterozygous	SNV
23-16	ref|NC_001147|:158390	C	T	heterozygous	SNV
23-17	ref|NC_001135|:238865	T	C	heterozygous	SNV
23-17	ref|NC_001135|:262738	C	G	heterozygous	SNV
23-17	ref|NC_001139|:344603	T	C	heterozygous	SNV
23-17	ref|NC_001141|:388284	A	G	heterozygous	SNV
23-17	ref|NC_001144|:597135	A	C	heterozygous	SNV
23-17	ref|NC_001144|:811524	G	T	heterozygous	SNV
23-17	ref|NC_001144|:1018774	C	A	heterozygous	SNV
23-17	ref|NC_001145|:545032	T	C	heterozygous	SNV
23-17	ref|NC_001145|:717179	A	C	heterozygous	SNV
23-17	ref|NC_001146|:52628	T	A	heterozygous	SNV
23-17	ref|NC_001146|:80383	T	C	heterozygous	SNV
23-17	ref|NC_001147|:715911	T	C	heterozygous	SNV
23-17	ref|NC_001148|:564016	T	G	heterozygous	SNV
23-17	ref|NC_001148|:934826	G	C	heterozygous	SNV
23-17	ref|NC_001139|:1060289	G	T	homozygous	SNV
23-18	ref|NC_001136|:679724	G	T	heterozygous	SNV
23-18	ref|NC_001144|:663127	G	T	heterozygous	SNV
23-18	ref|NC_001146|:277130	A	C	heterozygous	SNV
23-18	ref|NC_001146|:387687	A	G	heterozygous	SNV
23-19	ref|NC_001135|:269239	G	C	heterozygous	SNV
23-19	ref|NC_001144|:489457	G	A	heterozygous	SNV
23-19	ref|NC_001147|:526333	A	G	heterozygous	SNV
23-2	ref|NC_001134|:107141	C	G	heterozygous	SNV
23-2	ref|NC_001136|:149512	G	T	heterozygous	SNV
23-2	ref|NC_001136|:1315010	C	G	heterozygous	SNV
23-2	ref|NC_001137|:28942	G	T	heterozygous	SNV
23-2	ref|NC_001144|:193901	G	T	heterozygous	SNV
23-2	ref|NC_001145|:573679	G	T	heterozygous	SNV
23-2	ref|NC_001147|:27928	T	A	heterozygous	SNV
23-20	ref|NC_001135|:83054	T	C	heterozygous	SNV
23-20	ref|NC_001135|:83080	G	A	heterozygous	SNV
23-20	ref|NC_001136|:1015266	G	C	heterozygous	SNV
23-20	ref|NC_001144|:64377	T	C	heterozygous	SNV
23-20	ref|NC_001144|:64386	A	G	heterozygous	SNV
23-20	ref|NC_001144|:64392	A	G	heterozygous	SNV
23-20	ref|NC_001144|:64398	T	C	heterozygous	SNV
23-20	ref|NC_001144|:64772	C	G	heterozygous	SNV
23-20	ref|NC_001144|:191702	C	T	heterozygous	SNV
23-20	ref|NC_001144|:209075	C	T	heterozygous	SNV
23-20	ref|NC_001148|:123365	C	A	heterozygous	SNV
23-20	ref|NC_001148|:888883	G	C	heterozygous	SNV
23-3	ref|NC_001136|:1004253	G	A	heterozygous	SNV
23-3	ref|NC_001139|:351107	C	G	heterozygous	SNV
23-3	ref|NC_001146|:147297	C	T	heterozygous	SNV
23-3	ref|NC_001146|:403185	C	T	heterozygous	SNV
23-3	ref|NC_001146|:527384	G	T	heterozygous	SNV
23-3	ref|NC_001147|:738378	G	T	heterozygous	SNV
23-3	ref|NC_001147|:764994	C	A	heterozygous	SNV
23-3	ref|NC_001148|:537912	G	A	heterozygous	SNV
23-4	ref|NC_001134|:432172	C	A	heterozygous	SNV
23-4	ref|NC_001139|:236380	G	C	heterozygous	SNV
23-4	ref|NC_001147|:27928	T	A	heterozygous	SNV
23-4	ref|NC_001148|:468654	C	A	heterozygous	SNV
23-5	ref|NC_001136|:757963	G	A	heterozygous	SNV
23-5	ref|NC_001137|:139086	A	G	heterozygous	SNV
23-5	ref|NC_001141|:353943	G	A	heterozygous	SNV
23-5	ref|NC_001141|:366278	G	T	heterozygous	SNV
23-5	ref|NC_001142|:103686	C	T	heterozygous	SNV
23-5	ref|NC_001144|:300053	G	A	heterozygous	SNV
23-5	ref|NC_001144|:597135	A	C	heterozygous	SNV
23-5	ref|NC_001146|:445443	G	T	heterozygous	SNV
23-5	ref|NC_001148|:161298	A	G	heterozygous	SNV
23-6	ref|NC_001139|:392088	A	G	heterozygous	SNV
23-6	ref|NC_001142|:715828	A	C	heterozygous	SNV
23-7	ref|NC_001134|:602357	G	A	heterozygous	SNV
23-7	ref|NC_001135|:98237	C	G	heterozygous	SNV
23-7	ref|NC_001135|:217305	A	G	heterozygous	SNV
23-7	ref|NC_001136|:368647	G	A	heterozygous	SNV
23-7	ref|NC_001137|:291680	G	T	heterozygous	SNV
23-7	ref|NC_001138|:76236	G	A	heterozygous	SNV
23-7	ref|NC_001138|:152212	C	A	heterozygous	SNV
23-7	ref|NC_001139|:148542	C	T	heterozygous	SNV
23-7	ref|NC_001139|:600066	T	C	heterozygous	SNV
23-7	ref|NC_001140|:48636	T	A	heterozygous	SNV
23-7	ref|NC_001140|:261006	G	A	heterozygous	SNV
23-7	ref|NC_001140|:308051	A	T	heterozygous	SNV
23-7	ref|NC_001141|:410183	C	A	heterozygous	SNV
23-7	ref|NC_001142|:325994	G	C	heterozygous	SNV
23-7	ref|NC_001142|:391323	G	C	heterozygous	SNV
23-7	ref|NC_001142|:401391	C	T	heterozygous	SNV
23-7	ref|NC_001142|:561431	C	T	heterozygous	SNV
23-7	ref|NC_001142|:581273	G	C	heterozygous	SNV
23-7	ref|NC_001142|:681085	G	C	heterozygous	SNV
23-7	ref|NC_001144|:597135	A	C	heterozygous	SNV
23-7	ref|NC_001144|:798234	G	A	heterozygous	SNV
23-7	ref|NC_001145|:911944	C	G	heterozygous	SNV
23-7	ref|NC_001146|:411254	C	A	heterozygous	SNV
23-7	ref|NC_001146|:530606	C	A	heterozygous	SNV
23-7	ref|NC_001147|:1013664	C	T	heterozygous	SNV
23-7	ref|NC_001148|:324374	G	C	heterozygous	SNV
23-7	ref|NC_001148|:339498	C	A	heterozygous	SNV
23-7	ref|NC_001148|:379345	A	T	heterozygous	SNV
23-7	ref|NC_001148|:474786	C	G	heterozygous	SNV
23-7	ref|NC_001148|:625345	G	T	heterozygous	SNV
23-7	ref|NC_001148|:831736	T	C	heterozygous	SNV
23-7	ref|NC_001148|:892216	C	T	heterozygous	SNV
23-8	ref|NC_001136|:598012	T	G	heterozygous	SNV
23-8	ref|NC_001136|:987198	A	T	heterozygous	SNV
23-8	ref|NC_001139|:374480	G	T	heterozygous	SNV
23-8	ref|NC_001144|:597135	A	C	heterozygous	SNV
23-8	ref|NC_001145|:10079	T	A	heterozygous	SNV
23-8	ref|NC_001145|:724661	C	G	heterozygous	SNV
23-8	ref|NC_001145|:756991	A	C	heterozygous	SNV
23-8	ref|NC_001147|:27928	T	A	heterozygous	SNV
23-8	ref|NC_001147|:676924	C	A	heterozygous	SNV
23-8	ref|NC_001148|:712130	G	A	heterozygous	SNV
25-1	ref|NC_001140|:295060	G	A	homozygous	SNV
25-2	ref|NC_001140|:85568	T	A	homozygous	SNV
25-2	ref|NC_001142|:212892	G	A	homozygous	SNV
25-2	ref|NC_001144|:816744	C	A	homozygous	SNV
25-2	ref|NC_001146|:68523	A	C	homozygous	SNV
25-2	ref|NC_001147|:1058617	G	A	homozygous	SNV
25-3	ref|NC_001139|:67371	G	A	homozygous	SNV
25-3	ref|NC_001139|:67372	A	T	homozygous	SNV
25-3	ref|NC_001140|:525378	C	T	homozygous	SNV
25-3	ref|NC_001147|:479719	C	G	homozygous	SNV
29-1	ref|NC_001134|:768888	G	A	homozygous	SNV
29-1	ref|NC_001137|:521516	A	C	homozygous	SNV
29-1	ref|NC_001139|:1032399	A	G	homozygous	SNV
29-1	ref|NC_001142|:389803	G	T	homozygous	SNV
29-1	ref|NC_001144|:1066502	G	C	homozygous	SNV
29-1	ref|NC_001146|:736751	G	A	homozygous	SNV
29-1	ref|NC_001147|:960941	C	G	homozygous	SNV
29-1	ref|NC_001148|:506402	C	T	homozygous	SNV
29-2	ref|NC_001136|:821877	G	C	homozygous	SNV
29-2	ref|NC_001136|:1266488	T	C	homozygous	SNV
29-2	ref|NC_001136|:1327828	C	G	homozygous	SNV
29-2	ref|NC_001137|:204079	C	A	homozygous	SNV
29-2	ref|NC_001139|:541456	A	T	homozygous	SNV
29-2	ref|NC_001139|:543648	A	G	homozygous	SNV
29-2	ref|NC_001143|:110161	C	G	homozygous	SNV
29-2	ref|NC_001144|:231583	C	T	homozygous	SNV
29-2	ref|NC_001147|:508092	C	A	homozygous	SNV
29-2	ref|NC_001148|:199821	C	T	homozygous	SNV
29-3	ref|NC_001136|:130947	T	C	homozygous	SNV
29-3	ref|NC_001136|:1264333	A	G	homozygous	SNV
29-3	ref|NC_001146|:214817	C	A	homozygous	SNV
29-3	ref|NC_001146|:736971	C	A	homozygous	SNV
29-3	ref|NC_001148|:834851	G	A	homozygous	SNV
29-4	ref|NC_001134|:752963	G	A	homozygous	SNV
29-4	ref|NC_001136|:1301712	G	A	homozygous	SNV
29-4	ref|NC_001141|:175944	C	A	homozygous	SNV
29-4	ref|NC_001142|:680772	G	C	homozygous	SNV
29-4	ref|NC_001145|:385606	C	G	homozygous	SNV
29-4	ref|NC_001145|:599776	T	C	homozygous	SNV
29-4	ref|NC_001145|:600114	T	C	homozygous	SNV
29-4	ref|NC_001145|:600117	T	A	homozygous	SNV
29-4	ref|NC_001145|:600118	G	A	homozygous	SNV
29-4	ref|NC_001145|:600120	G	T	homozygous	SNV
29-4	ref|NC_001145|:600123	G	A	homozygous	SNV
29-4	ref|NC_001145|:600126	A	G	homozygous	SNV
29-4	ref|NC_001146|:47050	G	T	homozygous	SNV
29-4	ref|NC_001147|:919097	T	C	homozygous	SNV
29-4	ref|NC_001148|:868233	C	T	homozygous	SNV
29-5	ref|NC_001133|:143163	G	C	homozygous	SNV
29-5	ref|NC_001134|:185576	A	G	homozygous	SNV
29-5	ref|NC_001134|:357180	G	C	homozygous	SNV
29-5	ref|NC_001139|:329281	G	C	homozygous	SNV
29-5	ref|NC_001143|:14797	A	C	homozygous	SNV
29-5	ref|NC_001144|:909672	C	T	homozygous	SNV
29-5	ref|NC_001146|:527290	G	C	homozygous	SNV
29-5	ref|NC_001147|:201332	C	A	homozygous	SNV
29-5	ref|NC_001147|:886324	G	T	homozygous	SNV
29-6	ref|NC_001134|:580839	G	C	homozygous	SNV
29-6	ref|NC_001134|:794479	C	T	homozygous	SNV
29-6	ref|NC_001136|:376297	G	C	homozygous	SNV
29-6	ref|NC_001137|:377028	C	T	homozygous	SNV
29-6	ref|NC_001145|:247080	G	C	homozygous	SNV
29-6	ref|NC_001145|:247084	G	A	homozygous	SNV
29-6	ref|NC_001145|:247089	C	T	homozygous	SNV
29-6	ref|NC_001145|:259216	C	A	homozygous	SNV
29-6	ref|NC_001146|:46324	C	A	homozygous	SNV
29-6	ref|NC_001146|:100996	C	G	homozygous	SNV
29-7	ref|NC_001134|:696750	C	T	homozygous	SNV
29-7	ref|NC_001139|:781116	C	T	homozygous	SNV
29-7	ref|NC_001146|:62648	C	G	homozygous	SNV
29-7	ref|NC_001148|:12785	C	T	homozygous	SNV
29-7	ref|NC_001148|:424598	A	C	homozygous	SNV
29-8	ref|NC_001134|:693226	C	A	homozygous	SNV
29-8	ref|NC_001135|:136147	C	A	homozygous	SNV
29-8	ref|NC_001136|:612996	C	T	homozygous	SNV
29-8	ref|NC_001139|:758694	C	T	homozygous	SNV
29-8	ref|NC_001140|:298016	G	A	homozygous	SNV
29-8	ref|NC_001143|:181043	A	G	homozygous	SNV
29-8	ref|NC_001147|:859051	T	G	homozygous	SNV
44-1	ref|NC_001136|:1311353	C	T	heterozygous	SNV
44-1	ref|NC_001137|:538977	G	T	heterozygous	SNV
44-1	ref|NC_001145|:847370	C	A	heterozygous	SNV
44-10	ref|NC_001138|:77775	G	A	heterozygous	SNV
44-10	ref|NC_001148|:836356	T	C	heterozygous	SNV
44-11	ref|NC_001136|:1140657	C	T	heterozygous	SNV
44-11	ref|NC_001142|:123546	C	A	heterozygous	SNV
44-11	ref|NC_001145|:847370	C	A	heterozygous	SNV
44-11	ref|NC_001147|:94567	A	G	heterozygous	SNV
44-11	ref|NC_001147|:338534	T	C	heterozygous	SNV
44-12	ref|NC_001135|:83054	T	C	heterozygous	SNV
44-12	ref|NC_001137|:65232	T	G	heterozygous	SNV
44-12	ref|NC_001139|:504313	C	A	heterozygous	SNV
44-12	ref|NC_001142|:687528	C	G	heterozygous	SNV
44-12	ref|NC_001146|:207674	G	A	heterozygous	SNV
44-12	ref|NC_001148|:269228	G	C	heterozygous	SNV
44-14	ref|NC_001134|:84964	C	A	heterozygous	SNV
44-14	ref|NC_001136|:62995	C	T	heterozygous	SNV
44-14	ref|NC_001141|:390353	C	T	heterozygous	SNV
44-14	ref|NC_001147|:319073	C	G	heterozygous	SNV
44-14	ref|NC_001148|:45499	G	A	heterozygous	SNV
44-15	ref|NC_001144|:344714	C	G	heterozygous	SNV
44-16	ref|NC_001135|:83054	T	C	heterozygous	SNV
44-16	ref|NC_001136|:103423	A	C	heterozygous	SNV
44-16	ref|NC_001137|:129728	C	G	heterozygous	SNV
44-16	ref|NC_001139|:408670	G	T	heterozygous	SNV
44-16	ref|NC_001141|:297367	G	T	heterozygous	SNV
44-16	ref|NC_001143|:207358	C	T	heterozygous	SNV
44-16	ref|NC_001143|:528650	T	C	heterozygous	SNV
44-16	ref|NC_001146|:720761	C	T	heterozygous	SNV
44-17	ref|NC_001137|:79237	T	A	heterozygous	SNV
44-17	ref|NC_001139|:788740	A	G	heterozygous	SNV
44-18	ref|NC_001140|:245942	A	G	heterozygous	SNV
44-19	ref|NC_001133|:83402	C	T	heterozygous	SNV
44-19	ref|NC_001136|:200991	A	T	heterozygous	SNV
44-19	ref|NC_001146|:458079	A	G	heterozygous	SNV
44-19	ref|NC_001146|:768898	G	T	heterozygous	SNV
44-2	ref|NC_001137|:320923	T	C	heterozygous	SNV
44-2	ref|NC_001137|:461009	A	G	heterozygous	SNV
44-2	ref|NC_001140|:475713	A	G	heterozygous	SNV
44-2	ref|NC_001145|:270635	C	A	heterozygous	SNV
44-2	ref|NC_001145|:412321	C	A	heterozygous	SNV
44-2	ref|NC_001148|:935490	T	G	heterozygous	SNV
44-20	ref|NC_001134|:520445	C	T	heterozygous	SNV
44-20	ref|NC_001134|:749594	A	G	heterozygous	SNV
44-20	ref|NC_001137|:203260	C	A	heterozygous	SNV
44-20	ref|NC_001140|:229267	T	C	heterozygous	SNV
44-20	ref|NC_001146|:455943	C	A	heterozygous	SNV
44-20	ref|NC_001148|:574567	C	A	heterozygous	SNV
44-20	ref|NC_001144|:999593	G	T	homozygous	SNV
44-3	ref|NC_001135|:83054	T	C	heterozygous	SNV
44-3	ref|NC_001139|:614875	G	A	heterozygous	SNV
44-3	ref|NC_001139|:1064029	C	T	heterozygous	SNV
44-3	ref|NC_001147|:664535	T	A	heterozygous	SNV
44-3	ref|NC_001148|:738901	C	A	heterozygous	SNV
44-4	ref|NC_001138|:29766	C	A	heterozygous	SNV
44-4	ref|NC_001141|:272014	A	T	heterozygous	SNV
44-4	ref|NC_001142|:107390	G	A	heterozygous	SNV
44-4	ref|NC_001145|:682385	G	A	heterozygous	SNV
44-4	ref|NC_001145|:847370	C	A	heterozygous	SNV
44-5	ref|NC_001135|:298638	C	G	heterozygous	SNV
44-5	ref|NC_001143|:42862	C	A	heterozygous	SNV
44-5	ref|NC_001148|:77325	C	A	heterozygous	SNV
44-6	ref|NC_001140|:237963	G	T	heterozygous	SNV
44-6	ref|NC_001145|:106426	G	A	heterozygous	SNV
44-6	ref|NC_001145|:106433	C	A	heterozygous	SNV
44-6	ref|NC_001145|:847370	C	A	heterozygous	SNV
44-7	ref|NC_001136|:19536	C	T	heterozygous	SNV
44-7	ref|NC_001137|:460673	G	A	heterozygous	SNV
44-7	ref|NC_001139|:413875	C	A	heterozygous	SNV
44-7	ref|NC_001144|:343137	C	A	heterozygous	SNV
44-7	ref|NC_001145|:847370	C	A	heterozygous	SNV
44-7	ref|NC_001146|:524992	G	A	heterozygous	SNV
44-7	ref|NC_001146|:524993	T	C	heterozygous	SNV
44-7	ref|NC_001146|:525008	A	T	heterozygous	SNV
44-7	ref|NC_001146|:525017	C	A	heterozygous	SNV
44-7	ref|NC_001146|:525020	C	A	heterozygous	SNV
44-8	ref|NC_001136|:76032	T	A	heterozygous	SNV
44-8	ref|NC_001138|:201774	C	A	heterozygous	SNV
44-9	ref|NC_001143|:42671	T	A	heterozygous	SNV
44-9	ref|NC_001144|:771954	A	T	heterozygous	SNV
44-9	ref|NC_001145|:423595	T	A	heterozygous	SNV
45-1	ref|NC_001139|:667320	C	A	homozygous	SNV
45-2	ref|NC_001138|:241704	G	C	homozygous	SNV
45-2	ref|NC_001139|:796509	G	A	homozygous	SNV
45-2	ref|NC_001139|:1067326	C	T	homozygous	SNV
45-2	ref|NC_001142|:328536	A	C	homozygous	SNV
45-2	ref|NC_001143|:375717	A	T	homozygous	SNV
45-2	ref|NC_001144|:632176	C	T	homozygous	SNV
45-2	ref|NC_001147|:634996	T	A	homozygous	SNV
45-2	ref|NC_001148|:788229	G	C	homozygous	SNV
45-3	ref|NC_001136|:1159553	C	A	homozygous	SNV
45-3	ref|NC_001136|:1329903	G	T	homozygous	SNV
45-3	ref|NC_001137|:10132	G	T	homozygous	SNV
45-3	ref|NC_001139|:345046	G	A	homozygous	SNV
45-3	ref|NC_001140|:148135	A	T	homozygous	SNV
45-3	ref|NC_001141|:195117	C	G	homozygous	SNV
45-3	ref|NC_001144|:1038047	G	T	homozygous	SNV
45-3	ref|NC_001146|:614793	C	T	homozygous	SNV
45-3	ref|NC_001147|:612015	G	A	homozygous	SNV
45-4	ref|NC_001135|:184438	A	G	homozygous	SNV
45-4	ref|NC_001139|:401558	A	G	homozygous	SNV
45-4	ref|NC_001140|:271610	T	G	homozygous	SNV
45-4	ref|NC_001144|:544542	T	C	homozygous	SNV
45-4	ref|NC_001145|:775744	C	T	homozygous	SNV
45-4	ref|NC_001146|:572086	C	G	homozygous	SNV
45-4	ref|NC_001146|:572096	C	T	homozygous	SNV
45-4	ref|NC_001146|:572097	C	A	homozygous	SNV
51-1	ref|NC_001136|:1391694	G	A	homozygous	SNV
51-1	ref|NC_001136|:1461829	C	G	homozygous	SNV
51-1	ref|NC_001139|:237325	T	C	homozygous	SNV
51-1	ref|NC_001139|:369772	T	A	homozygous	SNV
51-1	ref|NC_001142|:42236	G	A	homozygous	SNV
51-1	ref|NC_001142|:139482	C	T	homozygous	SNV
51-1	ref|NC_001145|:429793	C	A	homozygous	SNV
51-1	ref|NC_001145|:534114	A	C	homozygous	SNV
51-1	ref|NC_001146|:155606	G	A	homozygous	SNV
51-1	ref|NC_001146|:366408	G	A	homozygous	SNV
51-1	ref|NC_001146|:534748	A	G	homozygous	SNV
51-3	ref|NC_001134|:287575	G	A	homozygous	SNV
51-3	ref|NC_001134|:663030	G	C	homozygous	SNV
51-3	ref|NC_001139|:246409	G	A	homozygous	SNV
51-3	ref|NC_001140|:396686	T	C	homozygous	SNV
51-3	ref|NC_001141|:219830	A	C	homozygous	SNV
51-3	ref|NC_001142|:541137	G	T	homozygous	SNV
51-3	ref|NC_001142|:541139	G	T	homozygous	SNV
51-3	ref|NC_001142|:541141	T	A	homozygous	SNV
51-3	ref|NC_001142|:541148	T	A	homozygous	SNV
51-3	ref|NC_001142|:541168	A	T	homozygous	SNV
51-3	ref|NC_001142|:541188	C	G	homozygous	SNV
51-3	ref|NC_001146|:560453	A	G	homozygous	SNV
51-3	ref|NC_001146|:569849	C	A	homozygous	SNV
51-3	ref|NC_001146|:569856	A	T	homozygous	SNV
51-3	ref|NC_001146|:571049	G	A	homozygous	SNV
51-4	ref|NC_001134|:376336	A	C	homozygous	SNV
51-4	ref|NC_001135|:75811	G	A	homozygous	SNV
51-4	ref|NC_001136|:240962	A	C	homozygous	SNV
51-4	ref|NC_001136|:574920	C	A	homozygous	SNV
51-4	ref|NC_001136|:986543	T	C	homozygous	SNV
51-4	ref|NC_001137|:184503	G	A	homozygous	SNV
51-4	ref|NC_001146|:178587	T	C	homozygous	SNV
51-4	ref|NC_001147|:276444	C	A	homozygous	SNV
51-4	ref|NC_001147|:883233	C	T	homozygous	SNV
56-1	ref|NC_001134|:72093	C	G	homozygous	SNV
56-1	ref|NC_001134|:435123	A	C	homozygous	SNV
56-1	ref|NC_001137|:180088	G	T	homozygous	SNV
56-1	ref|NC_001138|:100956	G	C	homozygous	SNV
56-1	ref|NC_001139|:613689	A	T	homozygous	SNV
56-1	ref|NC_001139|:899843	C	T	homozygous	SNV
56-1	ref|NC_001141|:61870	T	A	homozygous	SNV
56-1	ref|NC_001142|:98831	A	C	homozygous	SNV
56-1	ref|NC_001142|:123024	T	G	homozygous	SNV
56-1	ref|NC_001144|:881407	T	C	homozygous	SNV
56-1	ref|NC_001144|:954263	T	C	homozygous	SNV
56-1	ref|NC_001147|:486134	T	G	homozygous	SNV
56-2	ref|NC_001134|:52658	T	G	homozygous	SNV
56-2	ref|NC_001135|:201479	C	G	homozygous	SNV
56-2	ref|NC_001139|:520992	T	C	homozygous	SNV
56-2	ref|NC_001144|:836465	C	G	homozygous	SNV
56-2	ref|NC_001148|:129745	G	C	homozygous	SNV
56-3	ref|NC_001139|:94025	C	G	homozygous	SNV
56-3	ref|NC_001139|:308800	A	T	homozygous	SNV
56-3	ref|NC_001139|:321921	A	G	homozygous	SNV
56-3	ref|NC_001144|:32797	T	C	homozygous	SNV
56-3	ref|NC_001144|:121879	G	C	homozygous	SNV
56-3	ref|NC_001146|:74364	A	G	homozygous	SNV
56-4	ref|NC_001136|:920772	T	C	homozygous	SNV
56-4	ref|NC_001148|:350650	T	C	homozygous	SNV
63-4	ref|NC_001133|:39258	C	T	homozygous	SNV
63-4	ref|NC_001133|:71130	G	A	homozygous	SNV
63-4	ref|NC_001133|:114136	C	T	homozygous	SNV
63-4	ref|NC_001134|:117081	C	T	homozygous	SNV
63-4	ref|NC_001135|:230683	G	A	homozygous	SNV
63-4	ref|NC_001136|:56564	T	G	homozygous	SNV
63-4	ref|NC_001136|:111974	C	A	homozygous	SNV
63-4	ref|NC_001136|:1330792	C	A	homozygous	SNV
63-4	ref|NC_001138|:151618	G	A	homozygous	SNV
63-4	ref|NC_001139|:70216	C	T	homozygous	SNV
63-4	ref|NC_001139|:70219	C	T	homozygous	SNV
63-4	ref|NC_001139|:673476	G	A	homozygous	SNV
63-4	ref|NC_001139|:678077	T	C	homozygous	SNV
63-4	ref|NC_001139|:1062921	G	T	homozygous	SNV
63-4	ref|NC_001140|:241445	T	A	homozygous	SNV
63-4	ref|NC_001141|:90839	C	A	homozygous	SNV
63-4	ref|NC_001141|:284831	G	C	homozygous	SNV
63-4	ref|NC_001141|:377702	T	C	homozygous	SNV
63-4	ref|NC_001141|:391789	A	G	homozygous	SNV
63-4	ref|NC_001141|:391806	C	T	homozygous	SNV
63-4	ref|NC_001141|:391831	T	G	homozygous	SNV
63-4	ref|NC_001141|:391837	G	A	homozygous	SNV
63-4	ref|NC_001142|:131704	C	T	homozygous	SNV
63-4	ref|NC_001142|:485744	G	T	homozygous	SNV
63-4	ref|NC_001142|:507251	G	T	homozygous	SNV
63-4	ref|NC_001144|:49639	G	A	homozygous	SNV
63-4	ref|NC_001144|:613446	C	T	homozygous	SNV
63-4	ref|NC_001144|:700586	C	T	homozygous	SNV
63-4	ref|NC_001144|:841556	A	G	homozygous	SNV
63-4	ref|NC_001145|:219300	T	A	homozygous	SNV
63-4	ref|NC_001145|:793229	C	G	homozygous	SNV
63-4	ref|NC_001145|:882142	G	A	homozygous	SNV
63-4	ref|NC_001146|:757938	C	T	homozygous	SNV
63-4	ref|NC_001147|:64166	G	T	homozygous	SNV
63-4	ref|NC_001147|:278902	G	A	homozygous	SNV
63-4	ref|NC_001147|:1030888	T	C	homozygous	SNV
63-4	ref|NC_001147|:1064140	C	T	homozygous	SNV
63-4	ref|NC_001148|:76576	C	A	homozygous	SNV
63-4	ref|NC_001148|:135509	T	C	homozygous	SNV
63-4	ref|NC_001148|:917322	A	T	homozygous	SNV
64-1	ref|NC_001136|:80908	G	A	heterozygous	SNV
64-1	ref|NC_001136|:91294	T	A	heterozygous	SNV
64-1	ref|NC_001136|:752390	T	A	heterozygous	SNV
64-1	ref|NC_001136|:1216998	T	C	heterozygous	SNV
64-1	ref|NC_001137|:468266	G	C	heterozygous	SNV
64-1	ref|NC_001138|:12416	T	A	heterozygous	SNV
64-1	ref|NC_001139|:972616	T	C	heterozygous	SNV
64-1	ref|NC_001143|:319374	G	A	heterozygous	SNV
64-1	ref|NC_001144|:886123	C	T	heterozygous	SNV
64-1	ref|NC_001145|:174061	T	C	heterozygous	SNV
64-1	ref|NC_001145|:574876	T	G	heterozygous	SNV
64-1	ref|NC_001146|:421532	C	A	heterozygous	SNV
64-1	ref|NC_001147|:845209	C	T	heterozygous	SNV
64-1	ref|NC_001148|:272137	T	G	heterozygous	SNV
64-1	ref|NC_001148|:760503	G	T	heterozygous	SNV
64-10	ref|NC_001136|:1468060	C	G	heterozygous	SNV
64-10	ref|NC_001138|:12416	T	A	heterozygous	SNV
64-10	ref|NC_001144|:11232	C	A	heterozygous	SNV
64-10	ref|NC_001145|:140255	G	A	heterozygous	SNV
64-10	ref|NC_001145|:531114	A	C	heterozygous	SNV
64-10	ref|NC_001145|:783575	A	C	heterozygous	SNV
64-10	ref|NC_001146|:379396	G	C	heterozygous	SNV
64-10	ref|NC_001148|:802491	G	A	heterozygous	SNV
64-11	ref|NC_001136|:119418	T	A	heterozygous	SNV
64-11	ref|NC_001136|:278873	G	A	heterozygous	SNV
64-11	ref|NC_001138|:12416	T	A	heterozygous	SNV
64-11	ref|NC_001141|:410529	A	C	heterozygous	SNV
64-11	ref|NC_001142|:446048	C	G	heterozygous	SNV
64-11	ref|NC_001145|:196293	C	G	heterozygous	SNV
64-11	ref|NC_001147|:981503	G	A	heterozygous	SNV
64-11	ref|NC_001148|:706193	A	G	heterozygous	SNV
64-12	ref|NC_001133|:116250	G	A	heterozygous	SNV
64-12	ref|NC_001133|:140288	A	C	heterozygous	SNV
64-12	ref|NC_001134|:504689	G	C	heterozygous	SNV
64-12	ref|NC_001135|:281387	C	T	heterozygous	SNV
64-12	ref|NC_001140|:167568	T	G	heterozygous	SNV
64-12	ref|NC_001140|:167569	C	G	heterozygous	SNV
64-12	ref|NC_001140|:167570	C	A	heterozygous	SNV
64-12	ref|NC_001140|:467122	A	T	heterozygous	SNV
64-12	ref|NC_001142|:446048	C	G	heterozygous	SNV
64-12	ref|NC_001147|:84795	T	C	heterozygous	SNV
64-12	ref|NC_001148|:340063	G	A	heterozygous	SNV
64-13	ref|NC_001134|:344845	C	A	heterozygous	SNV
64-13	ref|NC_001134|:403924	T	C	heterozygous	SNV
64-13	ref|NC_001134|:443861	A	C	heterozygous	SNV
64-13	ref|NC_001135|:284199	A	G	heterozygous	SNV
64-13	ref|NC_001138|:12416	T	A	heterozygous	SNV
64-13	ref|NC_001139|:550982	G	A	heterozygous	SNV
64-13	ref|NC_001140|:371331	G	A	heterozygous	SNV
64-13	ref|NC_001142|:693376	C	G	heterozygous	SNV
64-13	ref|NC_001143|:218571	T	A	heterozygous	SNV
64-13	ref|NC_001143|:229441	G	T	heterozygous	SNV
64-13	ref|NC_001146|:234995	G	A	heterozygous	SNV
64-13	ref|NC_001147|:234984	C	A	heterozygous	SNV
64-14	ref|NC_001133|:46730	G	T	heterozygous	SNV
64-14	ref|NC_001134|:688640	G	C	heterozygous	SNV
64-14	ref|NC_001138|:12416	T	A	heterozygous	SNV
64-14	ref|NC_001138|:250855	C	T	heterozygous	SNV
64-14	ref|NC_001139|:203006	C	A	heterozygous	SNV
64-14	ref|NC_001145|:552861	T	C	heterozygous	SNV
64-14	ref|NC_001148|:655663	G	T	heterozygous	SNV
64-15	ref|NC_001135|:78613	C	T	heterozygous	SNV
64-15	ref|NC_001136|:666576	T	C	heterozygous	SNV
64-15	ref|NC_001138|:12416	T	A	heterozygous	SNV
64-15	ref|NC_001139|:197580	G	C	heterozygous	SNV
64-15	ref|NC_001139|:470366	C	T	heterozygous	SNV
64-15	ref|NC_001140|:58167	T	C	heterozygous	SNV
64-15	ref|NC_001144|:13885	T	C	heterozygous	SNV
64-15	ref|NC_001144|:13886	A	T	heterozygous	SNV
64-15	ref|NC_001147|:935816	G	A	heterozygous	SNV
[truncated: 7,575 more rows]

## Sheet: CAN1 mutation frequencies
CAN1 mutation frequency in the projenitor and 49 MA lines with intact MSH2
Strain	CAN1 mutation frequency	95% CI
MA33	2.71e-09	0	8.95e-09
MA44	2.77e-09	0	9.12e-09
MA64	4.02e-09	0	1.09e-08
MA15	4.88e-09	0	1.28e-08
MA23	7.86e-09	0	2.06e-08
MA69	1.47e-08	0	4.86e-08
MA28	7.92e-08	0	1.63e-07
MA38	1.5e-07	1.03e-07	1.98e-07
MA85	1.58e-07	1.17e-07	1.99e-07
MA3	1.66e-07	9.7e-09	3.22e-07
MA57	1.81e-07	1.11e-07	2.5e-07
MA12	1.84e-07	5.66e-08	3.11e-07
MA91	1.89e-07	1.33e-07	2.45e-07
MA58	1.93e-07	1.38e-07	2.49e-07
MA97	2.06e-07	0	4.23e-07
MA27	2.44e-07	1.89e-07	2.99e-07
MA82	2.5e-07	1.83e-07	3.17e-07
MA66	2.54e-07	1.46e-07	3.61e-07
MA75	2.59e-07	1.92e-07	3.26e-07
MA13	3.67e-07	2.85e-07	4.49e-07
MA93	3.75e-07	2.98e-07	4.52e-07
MA51	4.15e-07	3.21e-07	5.08e-07
Progenitor	4.31e-07	3.65e-07	4.97e-07
MA68	4.36e-07	0	1.15e-06
MA2	4.46e-07	3.64e-07	5.28e-07
MA47	5.01e-07	3.99e-07	6.03e-07
MA65	5.03e-07	3.83e-07	6.24e-07
MA35	5.34e-07	4.18e-07	6.5e-07
MA53	5.47e-07	1.64e-07	9.3e-07
MA77	5.55e-07	4.46e-07	6.64e-07
MA37	5.73e-07	4.35e-07	7.1e-07
MA14	8.91e-07	6.91e-07	1.09e-06
MA22	9.2e-07	7.57e-07	1.08e-06
MA74	1.02e-06	8.41e-07	1.21e-06
MA29	1.09e-06	8.9e-07	1.29e-06
MA52	1.16e-06	8.83e-07	1.44e-06
MA56	1.28e-06	9.98e-07	1.56e-06
MA98	1.28e-06	9.9e-07	1.58e-06
MA79	1.37e-06	8.37e-07	1.9e-06
MA94	1.77e-06	1.49e-06	2.05e-06
MA92	1.94e-06	1.6e-06	2.27e-06
MA70	2.07e-06	1.69e-06	2.45e-06
MA25	2.77e-06	2.23e-06	3.32e-06
MA89	3.16e-06	2.65e-06	3.68e-06
MA45	3.26e-06	2.66e-06	3.85e-06
MA62	4.21e-06	3e-06	5.42e-06
MA83	6.05e-06	3.72e-06	8.38e-06
MA32	7.79e-06	5.66e-06	9.92e-06
MA63	7.91e-06	3.82e-06	1.2e-05
MA21	1.13e-05	6.71e-06	1.6e-05
