# Supplementary material for: The rate and molecular spectrum of mutation are selectively maintained in yeast
Source: Nat Commun. 2021 Jun 30;12:4044. doi: 10.1038/s41467-021-24364-6 (PMC8245649; doi:10.1038/s41467-021-24364-6)
Supplement: Supplementary file 6 — Source Data [file 41467_2021_24364_MOESM6_ESM.xlsx]

## Sheet: Figure 2
Sample	Group	# of generations	Callable sites	# of SNVs	# of deletions	# of insertions	SNV mutation rate	Indel mutation rate
28-2	28	867.977	11959639	1	0	0	9.63327e-11	0
28-3	28	895.465	11962008	1	1	0	9.33571e-11	9.33571e-11
28-4	28	842.977	11965147	2	1	1	1.98288e-10	1.98288e-10
28-5	28	852.041	11965864	3	0	0	2.9425e-10	0
28-6	28	872.793	11964639	5	0	1	4.78806e-10	9.57611e-11
28-7	28	887.417	11965243	3	0	0	2.82535e-10	0
28-8	28	870.465	11962781	1	0	0	9.60321e-11	0
28-9	28	874.979	11963412	3	0	0	2.86595e-10	0
28-10	28	847.793	11964935	0	0	0	0	0
28-11	28	872.793	11956975	6	0	0	5.74935e-10	0
28-12	28	877.041	11959434	2	1	0	1.90678e-10	9.53388e-11
28-13	28	867.977	11959836	4	0	0	3.85325e-10	0
28-14	28	885.882	11959030	6	0	0	5.66343e-10	0
28-15	28	867.977	11939686	1	0	0	9.64937e-11	0
28-16	28	855.841	11957221	2	0	0	1.95437e-10	0
28-17	28	877.041	11961626	5	0	0	4.76607e-10	0
28-18	28	862.417	11961688	4	0	0	3.87749e-10	0
28-19	28	855.841	11957180	2	0	0	1.95438e-10	0
28-20	28	870.465	11962011	4	0	0	3.84153e-10	0
33-1	33	716.903	12019577	2	0	1	2.32103e-10	1.16051e-10
33-2	33	717.965	12030743	6	0	0	6.94633e-10	0
33-3	33	725.921	12023737	10	0	0	1.1457e-09	0
33-4	33	716.682	12021831	1	0	0	1.16065e-10	0
33-5	33	723.252	12029447	7	0	1	8.04568e-10	1.14938e-10
33-6	33	712.708	12015091	7	0	0	8.17447e-10	0
33-7	33	718.966	12020144	8	0	1	9.25703e-10	1.15713e-10
33-8	33	712.426	12021547	4	0	0	4.67046e-10	0
33-9	33	725.258	12010560	5	0	2	5.74003e-10	2.29601e-10
33-10	33	723.404	12008530	4	0	1	4.60457e-10	1.15114e-10
33-11	33	725.122	11999520	8	0	0	9.19422e-10	0
33-12	33	729.653	12026936	5	0	1	5.69768e-10	1.13954e-10
33-13	33	705.548	12028457	5	0	0	5.8916e-10	0
33-14	33	723.404	12024093	5	0	0	5.74827e-10	0
33-15	33	718.17	12022575	10	0	0	1.15818e-09	0
33-16	33	719.16	12026225	3	0	0	3.4687e-10	0
33-17	33	723.252	12016540	2	0	0	2.30123e-10	0
33-18	33	716.459	12021600	4	0	0	4.64415e-10	0
33-19	33	717.548	12024168	10	0	0	1.15903e-09	0
33-20	33	720.277	12028144	2	0	0	2.30851e-10	0
38-1	38	980.749	12036570	4	0	0	3.38844e-10	0
38-2	38	968.703	12018479	0	0	0	0	0
38-3	38	985.732	12024610	4	1	0	3.37466e-10	8.43665e-11
38-4	38	987.621	12024262	2	0	0	1.68415e-10	0
38-5	38	977.973	12025710	2	0	0	1.70056e-10	0
38-6	38	976.999	12019606	8	0	0	6.81249e-10	0
38-7	38	971.685	12029550	1	0	1	8.5551e-11	8.5551e-11
38-8	38	982.91	12027405	3	0	0	2.53767e-10	0
38-9	38	977.489	12024074	1	0	0	8.50817e-11	0
38-10	38	968.703	12025030	1	0	0	8.58467e-11	0
38-11	38	966.787	12025092	4	1	1	3.44065e-10	1.72033e-10
38-12	38	949.44	12013605	2	0	1	1.75343e-10	8.76717e-11
38-13	38	964.764	12033504	1	0	0	8.61364e-11	0
38-14	38	968.075	12034674	1	0	0	8.58334e-11	0
38-15	38	976.501	12021112	4	0	0	3.40755e-10	0
38-16	38	972.812	12025151	2	0	1	1.70966e-10	8.54831e-11
38-17	38	930.301	12022793	6	0	0	5.36441e-10	0
38-18	38	948.363	12025792	2	0	0	1.75365e-10	0
38-19	38	982.061	12023232	3	0	1	2.54075e-10	8.46916e-11
38-20	38	966.787	12031149	2	0	0	1.71946e-10	0
4741-1	4741	1018.87	11265841	9	0	0	7.84076e-10	0
4741-10	4741	1047.67	11424013	4	2	0	3.34206e-10	1.67103e-10
4741-11	4741	1034.81	11913339	4	3	1	3.24463e-10	3.24463e-10
4741-12	4741	1017.12	11615263	5	0	1	4.23225e-10	8.46449e-11
4741-13	4741	1042.71	11694884	9	0	1	7.38044e-10	8.20049e-11
4741-14	4741	967.115	10782038	10	1	0	9.59005e-10	9.59005e-11
4741-15	4741	1022.16	11795392	5	1	0	4.14706e-10	8.29412e-11
4741-16	4741	959.067	11971460	7	1	0	6.0968e-10	8.70972e-11
4741-17	4741	1024.19	11596580	9	1	0	7.57762e-10	8.41958e-11
4741-18	4741	1010.54	11707274	10	0	0	8.45261e-10	0
4741-19	4741	1013.31	11868325	5	1	0	4.15754e-10	8.31507e-11
4741-2	4741	1016.51	11952163	8	0	2	6.58464e-10	1.64616e-10
4741-20	4741	1038.98	11869556	6	0	2	4.86531e-10	1.62177e-10
4741-3	4741	985.539	11657522	7	0	1	6.09281e-10	8.70402e-11
4741-4	4741	1015.27	11935179	6	0	0	4.95157e-10	0
4741-5	4741	959.067	11980212	5	1	1	4.35168e-10	1.74067e-10
4741-6	4741	996.629	11981280	0	0	0	0	0
4741-7	4741	1028.38	11959208	2	1	0	1.6262e-10	8.13099e-11
4741-8	4741	1032.92	12001313	3	0	0	2.42005e-10	0
4741-9	4741	990.892	11522681	6	0	1	5.25498e-10	8.7583e-11
4743-1	4743	1046.89	24040512	16	0	0	6.35736e-10	0
4743-2	4743	1048.42	24055154	13	3	0	5.15466e-10	1.18954e-10
4743-3	4743	1045.28	24063716	11	2	0	4.37317e-10	7.95122e-11
4743-4	4743	1041.84	24060670	16	2	1	6.38277e-10	1.19677e-10
4743-5	4743	1026.31	24053310	19	1	0	7.69664e-10	4.05086e-11
4743-6	4743	1045.28	24055386	10	3	1	3.97699e-10	1.59079e-10
4743-7	4743	1020.28	24034752	13	1	0	5.30131e-10	4.07793e-11
4743-8	4743	1041.84	24040236	12	3	0	4.79115e-10	1.19779e-10
4743-9	4743	1033.8	23969930	18	0	0	7.26391e-10	0
4743-10	4743	1066.84	24067538	15	1	0	5.84196e-10	3.89464e-11
4743-11	4743	1021.57	24037622	12	0	0	4.88676e-10	0
4743-12	4743	1005.98	24064364	11	1	0	4.54388e-10	4.1308e-11
4743-13	4743	1027.4	24063344	10	1	1	4.04487e-10	8.08973e-11
4743-14	4743	1002.4	24043834	19	2	0	7.88331e-10	8.29822e-11
4743-15	4743	1011.4	24054752	9	0	2	3.69927e-10	8.22061e-11
4743-16	4743	1028.46	24029398	17	0	0	6.87889e-10	0
4743-17	4743	1018.95	24038520	15	0	2	6.12396e-10	8.16528e-11
4743-18	4743	1026.31	24060194	6	1	0	2.42982e-10	4.04971e-11
4743-19	4743	1018.95	24065824	18	0	0	7.34041e-10	0
4743-20	4743	1003.46	24068946	20	0	0	8.2808e-10	0
15-1	15	678.136	23912136	39	212	36	2.40508e-09	1.52938e-08
15-10	15	652.801	23934680	80	239	57	5.12014e-09	1.89445e-08
15-11	15	668.604	23803396	24	78	7	1.50801e-09	5.34086e-09
15-12	15	693.414	23992554	73	244	52	4.38787e-09	1.77919e-08
15-13	15	680.511	23947790	61	265	61	3.74308e-09	2.0004e-08
15-14	15	684.346	23955628	86	256	42	5.24584e-09	1.81775e-08
15-15	15	673.075	23950096	82	212	46	5.08678e-09	1.60047e-08
15-16	15	667.983	23941952	74	233	49	4.62708e-09	1.76329e-08
15-17	15	669.801	23969356	69	271	41	4.29781e-09	1.94336e-08
15-18	15	682.329	23923298	105	238	44	6.43242e-09	1.72756e-08
15-19	15	650.346	23934186	60	266	35	3.85468e-09	1.93376e-08
15-2	15	684.021	23938620	95	223	43	5.8017e-09	1.62448e-08
15-20	15	669.801	23932876	76	266	61	4.74104e-09	2.03989e-08
15-3	15	686.801	23958550	69	269	64	4.19332e-09	2.02373e-08
15-4	15	678.548	23933082	82	194	31	5.04934e-09	1.38549e-08
15-5	15	683.02	23929846	82	295	56	5.01696e-09	2.1475e-08
15-6	15	682.329	23932840	70	270	51	4.28657e-09	1.9657e-08
15-7	15	679.745	23950626	76	254	60	4.66821e-09	1.92871e-08
15-8	15	670.941	23934328	65	245	50	4.04769e-09	1.83703e-08
21-1	21	670.022	11975024	28	251	28	3.48974e-09	3.47727e-08
21-2	21	648.55	11983626	34	284	31	4.37469e-09	4.05302e-08
21-3	21	670.427	11950008	34	272	23	4.24384e-09	3.68216e-08
21-4	21	673.092	11966915	46	233	38	5.71086e-09	3.36444e-08
23-11	23	648.041	23910702	6	0	0	3.87219e-10	0
23-12	23	556.371	23532692	3	0	0	2.29132e-10	0
23-13	23	583.315	23801980	5	0	0	3.60125e-10	0
23-14	23	600.315	23851188	5	0	0	3.49205e-10	0
23-15	23	651.821	23891156	1	0	0	6.42147e-11	0
23-16	23	657.592	23915270	5	0	0	3.17935e-10	0
23-17	23	678.26	23906480	15	1	4	9.2508e-10	3.0836e-10
23-18	23	654.654	23943442	4	0	1	2.55189e-10	6.37972e-11
23-19	23	631.041	23945296	3	0	2	1.98538e-10	1.32359e-10
23-2	23	651.821	23987270	7	0	0	4.47702e-10	0
23-20	23	629.844	23970426	12	4	2	7.94827e-10	3.97413e-10
23-3	23	646.844	23996060	8	0	0	5.15407e-10	0
23-4	23	660.569	23940056	4	0	0	2.5294e-10	0
23-5	23	615.181	23938252	9	0	1	6.11149e-10	6.79054e-11
23-6	23	676.858	23935404	2	1	3	1.2345e-10	2.469e-10
23-7	23	664.449	23943710	32	2	0	2.01139e-09	1.25712e-10
23-8	23	648.041	23874674	10	1	0	6.46339e-10	6.46339e-11
25-1	25	510.376	9459009	1	0	0	2.0714e-10	0
25-2	25	501.621	11978757	5	0	0	8.32114e-10	0
25-3	25	486.968	11276697	4	0	3	7.28413e-10	5.46309e-10
29-1	29	684.617	11985809	8	0	1	9.74934e-10	1.21867e-10
29-2	29	672.088	12015824	10	0	1	1.23828e-09	1.23828e-10
29-3	29	705.676	12021898	5	1	2	5.89375e-10	3.53625e-10
29-4	29	674.795	12000466	15	1	0	1.85234e-09	1.2349e-10
29-5	29	711.561	12011209	9	0	0	1.05304e-09	0
29-6	29	702.102	12008996	10	0	0	1.18602e-09	0
29-7	29	697.631	11980351	5	0	0	5.98239e-10	0
29-8	29	694.561	12014654	7	0	0	8.38835e-10	0
44-1	44	640.298	24056660	3	0	0	1.94762e-10	0
44-10	44	619.789	24061252	2	0	1	1.34112e-10	6.70561e-11
44-11	44	655.606	24064306	5	0	0	3.16923e-10	0
44-12	44	617.825	24061336	6	2	0	4.03614e-10	1.34538e-10
44-13	44	619.789	24014604	0	0	0	0	0
44-14	44	663.733	24057142	5	0	1	3.13136e-10	6.26271e-11
44-15	44	623.298	24041962	1	0	0	6.6732e-11	0
44-16	44	615.691	24046582	8	3	1	5.40348e-10	2.70174e-10
44-17	44	627.77	24055844	2	0	1	1.32437e-10	6.62184e-11
44-18	44	650.243	24041604	1	1	1	6.39678e-11	1.27936e-10
44-19	44	650.243	24057620	4	1	0	2.55701e-10	6.39252e-11
44-2	44	607.881	24053568	6	1	0	4.10349e-10	6.83915e-11
44-20	44	658.881	24031346	7	1	0	4.42092e-10	6.3156e-11
44-3	44	632.691	24051712	5	3	2	3.28573e-10	3.28573e-10
44-4	44	634.825	24037768	5	0	0	3.27659e-10	0
44-5	44	629.096	24040948	3	0	0	1.98359e-10	0
44-6	44	641.881	24058518	4	0	0	2.59022e-10	0
44-7	44	644.77	24043654	10	2	0	6.45052e-10	1.2901e-10
44-8	44	632.691	24050570	2	0	0	1.31435e-10	0
44-9	44	672.164	24009290	3	0	0	1.85895e-10	0
45-1	45	491.32	12013884	1	0	1	1.69415e-10	1.69415e-10
45-2	45	496.593	12022112	8	2	3	1.34001e-09	8.37507e-10
45-3	45	510.082	12013607	9	0	2	1.46869e-09	3.26375e-10
45-4	45	489.154	12019322	8	1	2	1.36071e-09	5.10265e-10
51-1	51	494.774	11915860	11	2	6	1.86578e-09	1.35693e-09
51-3	51	523.681	11941413	15	3	3	2.39866e-09	9.59464e-10
51-4	51	506.683	11940384	9	0	2	1.48761e-09	3.30579e-10
56-1	56	522.089	12020802	12	1	4	1.91207e-09	7.96695e-10
56-2	56	510.008	12019310	5	0	1	8.15668e-10	1.63134e-10
56-3	56	510.819	12027125	6	0	2	9.76613e-10	3.25538e-10
56-4	56	508.72	11857932	2	0	0	3.31545e-10	0
63-4	63	712.591	9953607	40	0	1	5.63948e-09	1.40987e-10
64-1	64	512.589	24022824	15	0	0	1.21814e-09	0
64-10	64	508.828	24042608	8	0	3	6.53939e-10	2.45227e-10
64-11	64	493.808	24021858	8	0	1	6.74413e-10	8.43016e-11
64-12	64	508.298	24024010	11	0	0	9.00802e-10	0
64-13	64	496.328	23999760	12	0	0	1.00741e-09	0
64-14	64	491.57	23997932	7	1	0	5.93388e-10	8.47697e-11
64-15	64	482.471	24038510	9	0	0	7.76003e-10	0
64-16	64	484.087	23998486	9	0	0	7.74702e-10	0
64-17	64	473.996	24001862	5	0	0	4.39492e-10	0
64-18	64	485.57	24001978	9	0	0	7.72224e-10	0
64-19	64	490.877	24023814	9	1	0	7.63182e-10	8.4798e-11
64-2	64	510.806	24003032	12	1	0	9.78721e-10	8.15601e-11
64-20	64	478.02	23990638	18	0	0	1.56959e-09	0
64-3	64	493.808	24021306	6	1	0	5.05821e-10	8.43035e-11
64-4	64	464.783	24002758	10	2	0	8.96372e-10	1.79274e-10
64-5	64	489.404	24019734	9	0	0	7.65609e-10	0
64-6	64	498.539	24013706	10	1	1	8.35299e-10	1.6706e-10
64-7	64	496.065	24019482	15	0	0	1.25889e-09	0
64-8	64	497.344	24003584	9	2	0	7.53892e-10	1.67532e-10
64-9	64	473.996	24009628	15	0	0	1.31805e-09	0
92-1	92	669.072	6781869	3	0	0	6.61149e-10	0
92-2	92	694.419	11922143	12	0	3	1.44946e-09	3.62364e-10
92-3	92	690.873	10510797	7	0	0	9.63972e-10	0
92-4	92	699.891	11898643	15	1	1	1.80121e-09	2.40161e-10
94-1	94	495.09	12027111	12	2	0	2.01528e-09	3.35881e-10
94-2	94	503.808	12004626	12	0	3	1.98412e-09	4.9603e-10
94-3	94	522.589	11966107	4	0	1	6.39657e-10	1.59914e-10

## Sheet: Figure 3
Panel a						Panel b						Panel c			Panel e
Strain	Estimate	Lower (95% confidence interval)	Upper (95% confidence interval)			Strain	Estimate	Lower (95% confidence interval)	Upper (95% confidence interval)			Environment	Fitness		Strain	Estimate	Lower (95% confidence interval)	Upper (95% confidence interval)
Wildtype	3.32e-07	2.71e-07	3.93e-07			Wildtype_rep1	5.37e-07	4.47e-07	6.27e-07			YPD	1.0191		Wildtype	3.32e-07	2.71e-07	3.93e-07
∆rad9	2.94e-07	2.38e-07	3.5e-07			Wildtype_rep2	4.88e-07	3.93e-07	5.82e-07			YPG	0.819478		∆psp2-part1	2.35e-07	1.87e-07	2.7e-07
∆YFL013W_A	2.8e-07	2.24e-07	3.37e-07			Wildtype_rep3	4.39e-07	3.62e-07	5.12e-07			YPE	0.867582		∆psp2-part2	3.51e-07	2.87e-07	4.15e-07
∆psp2	1.9e-07	1.51e-07	2.3e-07			Wildtype_rep4	4.57e-07	3.76e-07	5.38e-07			SC	0.967981		∆psp2-part3	2.17e-07	1.72e-07	2.62e-07
∆msh4	3.2e-07	2.61e-07	3.79e-07			Wildtype_rep5	3.32e-07	2.71e-07	3.93e-07			OAK	0.975499
						Wildtype_rep6	3.35e-07	2.73e-07	3.97e-07			ETH	1.03248
						∆psp2_rep1	1.9e-07	1.51e-07	2.3e-07
						∆psp2_rep2	2.64e-07	2.13e-07	3.16e-07
						∆psp2_rep3	2.94e-07	2.37e-07	3.5e-07
						∆psp2_rep4	2.47e-07	1.98e-07	2.96e-07

## Sheet: Figure 4
Panel a				Panel b				Panel c & d
Strain	Fraction	Type		Strain	Type	Fraction		Strain	AT bias	Ts/Tv
33	0.93913	snp		4741	AT-CG	0.141667		4741	1.54054	0.846154
33	0.00869565	del		4741	AT-TA	0.0916667		4743	1.97183	0.728395
33	0.0521739	ins		4741	CG-GC	0.125		28	1.21053	0.833333
44	0.796117	snp		4741	GC-AT	0.291667		33	2.33333	0.565217
44	0.135922	del		4741	GC-TA	0.183333		38	1.52632	1.30435
44	0.0679612	ins		4741	TA-CG	0.166667		15	2.18296	1.58601
64	0.936364	snp		4743	AT-CG	0.117857		21	2.13953	1.95833
64	0.0409091	del		4743	AT-TA	0.0678571		23	1.71429	0.794521
64	0.0227273	ins		4743	CG-GC	0.178571		25	6	1
15	0.201651	snp		4743	GC-AT	0.285714		29	2.4	0.916667
15	0.667748	del		4743	GC-TA	0.214286		44	2.52632	0.744681
15	0.130601	ins		4743	TA-CG	0.135714		45	2.8	0.733333
23	0.856209	snp		28	AT-CG	0.127273		51	1.7	0.944444
23	0.0588235	del		28	AT-TA	0.109091		56	0.153846	0.5625
23	0.0849673	ins		28	CG-GC	0.127273		63	3.375	1.66667
28	0.916667	snp		28	GC-AT	0.236364		64	1.45	0.548872
28	0.05	del		28	GC-TA	0.181818		92	1.72727	0.85
28	0.0333333	ins		28	TA-CG	0.218182		94	1.2	0.647059
38	0.883333	snp		33	AT-CG	0.0925926		SK1_BY	2.36	0.65
38	0.0833333	del		33	AT-TA	0.0648148		DBY4974	2.09	0.974
38	0.0333333	ins		33	CG-GC	0.194444		SEY6211_combined	1.823	0.843
51	0.686275	snp		33	GC-AT	0.231481		DBVPG	4.2	0.687
51	0.0980392	del		33	GC-TA	0.287037		YPS128/DBVPG	2.929	0.538
51	0.215686	ins		33	TA-CG	0.12963
4741	0.843972	snp		38	AT-CG	0.0943396
4741	0.0851064	del		38	AT-TA	0.0377358
4741	0.070922	ins		38	CG-GC	0.0566038
4743	0.909091	snp		38	GC-AT	0.301887
4743	0.0681818	del		38	GC-TA	0.245283
4743	0.0227273	ins		38	TA-CG	0.264151
29	0.92	snp		15	AT-CG	0.0555556
29	0.0266667	del		15	AT-TA	0.0475146
29	0.0533333	ins		15	CG-GC	0.0241228
56	0.757576	snp		15	GC-AT	0.377193
56	0.030303	del		15	GC-TA	0.259503
56	0.212121	ins		15	TA-CG	0.236111
94	0.823529	snp		21	AT-CG	0.0492958
94	0.0588235	del		21	AT-TA	0.0422535
94	0.117647	ins		21	CG-GC	0.00704225
92	0.880952	snp		21	GC-AT	0.408451
92	0.0238095	del		21	GC-TA	0.239437
92	0.0952381	ins		21	TA-CG	0.253521
25	0.769231	snp		23	AT-CG	0.0763359
25	0	del		23	AT-TA	0.0916031
25	0.230769	ins		23	CG-GC	0.183206
45	0.702703	snp		23	GC-AT	0.251908
45	0.0810811	del		23	GC-TA	0.206107
45	0.216216	ins		23	TA-CG	0.19084
63	0.97561	snp		25	AT-CG	0.1
63	0	del		25	AT-TA	0.2
63	0.0243902	ins		25	CG-GC	0.1
21	0.109063	snp		25	GC-AT	0.5
21	0.798771	del		25	GC-TA	0.1
21	0.0921659	ins		25	TA-CG	0
DBY	0.970885	snp		29	AT-CG	0.057971
DBY	0.00895857	ins		29	AT-TA	0.0289855
DBY	0.0201568	del		29	CG-GC	0.231884
SEY	0.950047	snp		29	GC-AT	0.318841
SEY	0.0188501	ins		29	GC-TA	0.202899
SEY	0.0311027	del		29	TA-CG	0.15942
SK1_BY	0.826923	snp		44	AT-CG	0.0365854
SK1_BY	0.0192308	ins		44	AT-TA	0.109756
SK1_BY	0.153846	del		44	CG-GC	0.0731707
DBVPG	0.94958	snp		44	GC-AT	0.231707
DBVPG	0.0252101	ins		44	GC-TA	0.353659
DBVPG	0.0252101	del		44	TA-CG	0.195122
YPS_DBV	0.952381	snp		45	AT-CG	0.0769231
YPS_DBV	0.015873	ins		45	AT-TA	0.115385
YPS_DBV	0.031746	del		45	CG-GC	0.153846
				45	GC-AT	0.307692
				45	GC-TA	0.230769
				45	TA-CG	0.115385
				51	AT-CG	0.114286
				51	AT-TA	0.142857
				51	CG-GC	0.0857143
				51	GC-AT	0.314286
				51	GC-TA	0.171429
				51	TA-CG	0.171429
				56	AT-CG	0.2
				56	AT-TA	0.12
				56	CG-GC	0.28
				56	GC-AT	0.04
				56	GC-TA	0.04
				56	TA-CG	0.32
				63	AT-CG	0.05
				63	AT-TA	0.075
				63	CG-GC	0.05
				63	GC-AT	0.475
				63	GC-TA	0.2
				63	TA-CG	0.15
				64	AT-CG	0.140777
				64	AT-TA	0.169903
				64	CG-GC	0.116505
				64	GC-AT	0.203883
				64	GC-TA	0.218447
				64	TA-CG	0.150485
				92	AT-CG	0.135135
				92	AT-TA	0.0810811
				92	CG-GC	0.108108
				92	GC-AT	0.297297
				92	GC-TA	0.216216
				92	TA-CG	0.162162
				94	AT-CG	0.25
				94	AT-TA	0.0714286
				94	CG-GC	0.142857
				94	GC-AT	0.285714
				94	GC-TA	0.142857
				94	TA-CG	0.107143
				DBY	AT-CG	0.11
				DBY	TA-CG	0.144
				DBY	AT-TA	0.063
				DBY	GC-TA	0.182
				DBY	CG-GC	0.152
				DBY	GC-AT	0.35
				SEY	AT-CG	0.178571
				SEY	TA-CG	0.108135
				SEY	AT-TA	0.0704365
				SEY	GC-TA	0.242063
				SEY	CG-GC	0.122024
				SEY	GC-AT	0.27877
				SK1_BY	AT-CG	0.139535
				SK1_BY	TA-CG	0.116279
				SK1_BY	AT-TA	0.0930233
				SK1_BY	GC-TA	0.348837
				SK1_BY	CG-GC	0.0465116
				SK1_BY	GC-AT	0.255814
				DBVPG	AT-CG	0.0707965
				DBVPG	TA-CG	0.106195
				DBVPG	AT-TA	0.0530973
				DBVPG	GC-TA	0.442478
				DBVPG	CG-GC	0.0265487
				DBVPG	GC-AT	0.300885
				YPS_DBV	AT-CG	0.133333
				YPS_DBV	TA-CG	0.1
				YPS_DBV	AT-TA	0.0333333
				YPS_DBV	GC-TA	0.416667
				YPS_DBV	CG-GC	0.0666667
				YPS_DBV	GC-AT	0.25

## Sheet: Figure S1&S2
Sample	#_of_Bottlenecks	#_of_Generations	Sequencing_depth	# of SNVs	# of insertions	# of deletions	# of total mutations	# of Genes with mutation	Relative growth rate in liquid YPD	CAN1 mutation rate
MA33	80	1483.8	63.25	85	57	741	883	172	0.799124	8.95e-09
MA28	80	1535.01	92.06	59	53	608	720	121	0.895522	1.63e-07
MA38	80	1535.01	91.65	128	98	757	983	218	0.6653	1.98e-07
MA85	80	1531.51	117.39	114	80	690	884	191	0.665981	1.99e-07
MA91	80	1535.01	44.68	119	101	662	882	198	0.650359	2.45e-07
MA58	80	1559.53	132.53	119	91	806	1016	218	0.556176	2.49e-07
MA57	80	1531.51	88.24	72	73	760	905	162	0.513203	2.5e-07
MA27	80	1451.51	105.7	82	87	715	884	159	0.609108	2.99e-07
MA12	80	1509.89	29.99	157	89	544	790	195	0.433768	3.11e-07
MA82	80	1527.78	68.98	81	102	668	851	152	0.636996	3.17e-07
MA3	80	1535.01	67.25	78	82	734	894	183	0.740577	3.22e-07
MA75	80	1411.51	95.13	81	85	645	811	152	0.628253	3.26e-07
MA66	80	1549.89	25.49	88	50	425	563	128	0.483759	3.61e-07
MA97	80	1514.91	56.27	118	88	655	861	182	0.476489	4.23e-07
MA13	80	1519.53	93.15	120	55	529	704	160	0.644979	4.49e-07
MA93	80	1554.91	66.62	131	122	651	904	194	0.595885	4.52e-07
MA51	80	1538.31	123.24	62	67	640	769	138	0.59202	5.08e-07
MA2	80	1527.78	71.74	64	87	667	818	135	0.663473	5.28e-07
MA47	80	1498.31	87.27	99	84	674	857	164	0.700551	6.03e-07
MA65	80	1498.31	233.19	144	98	615	857	196	0.410625	6.24e-07
MA35	80	1491.51	60.22	144	95	692	931	217	0.579061	6.5e-07
MA77	80	1531.51	101.98	99	92	711	902	174	0.702635	6.64e-07
MA53	80	1434.91	66.44	106	66	645	817	167	0.716218	9.3e-07
MA22	80	1612.4	236.62	110	81	709	900	175	0.795095	1.08e-06
MA14	80	1544.39	130.88	170	105	786	1061	236	0.579042	1.09e-06
MA68	80	1544.39	126.37	89	71	687	847	160	0.52588	1.15e-06
MA74	80	1527.78	143.57	66	68	701	835	151	0.655197	1.21e-06
MA29	80	1602.76	105.16	74	72	685	831	142	0.87472	1.29e-06
MA52	80	1464.39	89.74	92	69	722	883	173	0.676299	1.44e-06
MA56	80	1509.89	68.62	93	56	696	845	166	0.638544	1.56e-06
MA98	80	1504.39	94.26	120	91	663	874	185	0.644201	1.58e-06
MA79	80	1554.91	101.89	85	96	716	897	160	0.581664	1.9e-06
MA94	80	1552.45	85.92	128	99	685	912	193	0.529118	2.05e-06
MA92	80	1541.43	100.94	99	79	683	861	192	0.68257	2.27e-06
MA70	80	1371.51	45.61	71	72	523	666	140	0.518549	2.45e-06
MA25	80	1504.39	88.51	158	121	668	947	223	0.671517	3.32e-06
MA89	80	1552.45	96.14	118	119	675	912	191	0.670437	3.68e-06
MA45	80	1504.39	105.52	130	111	731	972	216	0.491833	3.85e-06
MA62	80	1451.51	109.87	129	74	677	880	179	0.656837	5.42e-06
MA83	80	1523.8	84.81	189	113	690	992	257	0.453254	8.38e-06
MA32	80	1538.31	60.02	249	119	834	1202	332	0.506123	9.92e-06
MA63	80	1549.89	76.51	119	64	746	929	197	0.821054	1.2e-05
MA21	80	1584.39	79.3	98	84	773	955	184	0.903744	1.6e-05
Ancestor	NA	NA	44.31	NA	NA	NA	NA	NA	1	NA
MA1	80	1434.91	78.27	69	29	388	486	123	0.64959	NA
MA10	80	1544.39	104.64	96	82	606	784	158	0.735379	NA
MA100	80	1519.53	65.48	131	82	664	877	219	0.526646	NA
MA11	80	1474.91	64.34	143	80	693	916	204	0.466481	NA
MA15	80	1514.91	103.08	113	90	745	948	190	0.616943	NA
MA16	80	1474.91	120.1	66	81	659	806	152	0.398241	NA
MA17	80	1509.89	73.83	88	62	759	909	178	0.361259	NA
MA19	80	1474.91	104.98	107	93	715	915	187	0.618827	NA
MA20	80	1535.01	103.18	109	104	756	969	197	0.569786	NA
MA23	80	1434.91	125.04	140	72	352	564	154	0.693806	NA
MA24	80	1549.89	105.33	178	103	805	1086	232	0.789094	NA
MA26	80	1554.91	63.6	163	96	730	989	225	0.635402	NA
MA30	80	1464.39	230.78	236	113	721	1070	291	0.617913	NA
MA31	80	1514.91	97.44	110	102	776	988	202	0.629303	NA
MA34	80	1547.2	84.34	63	48	575	686	123	0.396145	NA
MA39	80	1464.39	236.2	82	77	669	828	151	0.58584	NA
MA40	80	1544.39	92.81	211	158	741	1110	278	0.588662	NA
MA41	80	1557.26	82.31	108	78	696	882	197	0.301155	NA
MA42	80	1541.43	85.3	105	77	707	889	160	0.416098	NA
MA43	80	1569.68	47.03	158	110	727	995	240	0.44931	NA
MA44	80	1523.8	73.82	109	102	750	961	191	0.722245	NA
MA46	80	1535.01	71.6	96	106	715	917	174	0.65632	NA
MA48	80	1474.91	70.89	115	113	700	928	205	0.306901	NA
MA49	80	1538.31	68.41	192	114	689	995	258	0.397675	NA
MA5	80	1514.91	135.73	172	102	604	878	211	0.0872444	NA
MA50	80	1483.8	49.62	126	85	640	851	177	0.590653	NA
MA54	80	1411.51	70.33	136	102	722	960	217	0.570395	NA
MA55	80	1523.8	87.94	52	43	509	604	119	0.531539	NA
MA59	80	1559.53	163.17	102	103	636	841	167	0.72084	NA
MA6	80	1451.51	47.34	182	102	644	928	228	0.534075	NA
MA60	80	1483.8	72.4	88	88	689	865	168	0.562317	NA
MA61	80	1474.91	175.62	104	99	744	947	188	0.66961	NA
MA64	80	1411.51	62.29	104	54	651	809	166	0.615148	NA
MA67	80	1483.8	67.76	143	125	683	951	205	0.477583	NA
MA69	80	1411.51	98.77	108	94	704	906	200	0.607979	NA
MA71	80	1491.51	60.37	110	65	476	651	152	0.255154	NA
MA72	80	1523.8	65.11	122	97	602	821	197	0.554109	NA
MA73	80	1538.31	186.73	95	58	813	966	165	0.732881	NA
MA76	80	1544.39	122.19	184	145	676	1005	250	0.191802	NA
MA78	80	1531.51	113.34	70	85	704	859	147	0.665173	NA
MA8	80	1498.31	46.71	124	79	723	926	184	0.865728	NA
MA80	80	1523.8	80.93	69	57	664	790	139	0.492734	NA
MA81	80	1514.91	78.94	75	75	678	828	161	0.453559	NA
MA86	80	1464.39	103	166	92	746	1004	245	0.561065	NA
MA88	80	1523.8	99.84	115	91	664	870	174	0.614722	NA
MA9	80	1527.78	78.35	94	79	675	848	163	0.65541	NA
MA90	80	1535.01	36.86	79	58	706	843	163	0.568449	NA
MA95	80	1371.51	86.8	113	95	741	949	192	0.679963	NA
MA96	80	1498.31	181.65	159	86	638	883	217	0.718736	NA
MA99	80	1557.26	178.49	131	72	613	816	193	0.531348	NA
